# Supplementary material for: (2E)-2-Hydroxy­imino-N′-[(E)-2-pyridyl­methyl­ene]propanohydrazide
Source: Acta Crystallogr Sect E Struct Rep Online. 2009 Sep 9;65(Pt 10):o2413. doi: 10.1107/S1600536809034400 (PMC2970200; doi:10.1107/S1600536809034400)
Supplement: Supplementary file 1 [file e-65-o2413-sup1.cif]

##############################################################################
###                                                                        ###
###        Electronic paper (Acta Crystallographica Section E)             ###
###                                                                        ###
##############################################################################
#                                                                            #
# This CIF contains the data in a paper accepted for publication in Acta     #
# Crystallographica Section E. It conforms to the requirements of Notes      #
# for Authors for Section E, and has been peer reviewed under the auspices   #
# of the IUCr Commission on Journals.                                        #
#                                                                            #
# Full details of the Crystallographic Information File format               #
# are given in the paper "The Crystallographic Information File (CIF):       #
# a New Standard Archive File for Crystallography" by S. R. Hall, F. H.      #
# Allen and I. D. Brown [Acta Cryst. (1991), A47, 655-685].                  #
#                                                                            #
# The current version of the core CIF dictionary is obtainable from          #
# ftp://ftp.iucr.org/pub/cif_core.dic. The current version number is 2.4.    #
#                                                                            #
# Software is freely available for graphical display of the structure(s) in  #
# this CIF.  For information consult the CIF home page http://www.iucr.org/  #
# cif/home.html                                                              #
#                                                                            #
# This file may be used for bona fide research purposes within the           #
# scientific community so long as proper attribution is given to the journal # 
# article from which it was obtained.                                        #
#                                                                            #
##############################################################################
                                             
data_I
_audit_creation_method     SHELXL-97
_chemical_name_systematic
;
(2<i>E</i>)-2-Hydroxyimino-<i>N</i>'-[(<i>E</i>)-2-
pyridylmethylene]propanohydrazide
;
_chemical_name_common     ?
_chemical_formula_moiety     'C9 H10 N4 O2'
_chemical_formula_sum     'C9 H10 N4 O2'
_chemical_formula_iupac     'C9 H10 N4 O2'
_chemical_formula_weight     206.21
_chemical_melting_point     ?
_symmetry_cell_setting     'monoclinic'
_symmetry_space_group_name_H-M     'P 21/c'
_symmetry_space_group_name_Hall     '-P 2ybc'
loop_
    _symmetry_equiv_pos_as_xyz
    'x, y, z'
    '-x, y+1/2, -z+1/2'
    '-x, -y, -z'
    'x, -y-1/2, z-1/2'
_cell_length_a     10.274(4)
_cell_length_b     9.717(4)
_cell_length_c     10.136(4)
_cell_angle_alpha     90.00
_cell_angle_beta     109.28(4)
_cell_angle_gamma     90.00
_cell_volume     955.2(7)
_cell_formula_units_Z     4
_cell_measurement_reflns_used     11569
_cell_measurement_theta_min     3
_cell_measurement_theta_max     37
_cell_measurement_temperature     100(2)
_exptl_crystal_description     'block'
_exptl_crystal_colour     'white'
_exptl_crystal_size_max     0.4
_exptl_crystal_size_mid     0.4
_exptl_crystal_size_min     0.3
_exptl_crystal_density_diffrn     1.434
_exptl_crystal_density_meas     ?
_exptl_crystal_density_method     'not measured'
_exptl_crystal_F_000     432
_exptl_absorpt_coefficient_mu     0.106
_exptl_absorpt_correction_type     'none'
_exptl_absorpt_process_details     ?
_exptl_absorpt_correction_T_min     ?
_exptl_absorpt_correction_T_max     ?
_exptl_special_details
;
;
_diffrn_ambient_temperature     100(2)
_diffrn_radiation_type     'Mo K\a'
_diffrn_radiation_wavelength     0.7107
_diffrn_radiation_source     'Enhance (Mo) X-ray Source'
_diffrn_radiation_monochromator     'graphite'
_diffrn_measurement_device_type     'Kuma KM-4-CCD'
_diffrn_measurement_method     \w
_diffrn_detector_area_resol_mean     8.3359
_diffrn_reflns_number     10648
_diffrn_reflns_av_R_equivalents     0.0231
_diffrn_reflns_av_sigmaI/netI     0.0157
_diffrn_reflns_theta_min     3.22
_diffrn_reflns_theta_max     29.99
_diffrn_reflns_theta_full     28.50
_diffrn_measured_fraction_theta_max     0.961
_diffrn_measured_fraction_theta_full     0.986
_diffrn_reflns_limit_h_min     -14
_diffrn_reflns_limit_h_max     13
_diffrn_reflns_limit_k_min     -13
_diffrn_reflns_limit_k_max     10
_diffrn_reflns_limit_l_min     -14
_diffrn_reflns_limit_l_max     14
_diffrn_standards_number     ?
_diffrn_standards_interval_count     ?
_diffrn_standards_interval_time     ?
_diffrn_standards_decay_%     ?
_refine_special_details
;
Refinement of <i>F</i>^2^ against ALL reflections. The weighted <i>R</i>-factor
<i>wR</i> and goodness of fit <i>S</i> are based on <i>F</i>^2^, conventional
<i>R</i>-factors <i>R</i> are based on <i>F</i>, with <i>F</i> set to zero for
negative <i>F</i>^2^. The threshold expression of <i>F</i>^2^ >
\s(<i>F</i>^2^) is used only for calculating <i>R</i>-factors(gt) <i>etc</i>.
and is not relevant to the choice of reflections for refinement.
<i>R</i>-factors based on <i>F</i>^2^ are statistically about twice as large
as those based on <i>F</i>, and <i>R</i>- factors based on ALL data will be
even larger.
;
_reflns_number_total     2680
_reflns_number_gt     2449
_reflns_threshold_expression     I>2\s(I)
_refine_ls_structure_factor_coef     Fsqd
_refine_ls_matrix_type     full
_refine_ls_R_factor_all     0.0433
_refine_ls_R_factor_gt     0.0389
_refine_ls_wR_factor_gt     0.1028
_refine_ls_wR_factor_ref     0.1056
_refine_ls_goodness_of_fit_ref     1.079
_refine_ls_restrained_S_all     1.079
_refine_ls_number_reflns     2680
_refine_ls_number_parameters     176
_refine_ls_number_restraints     0
_refine_ls_hydrogen_treatment     refall
_refine_ls_weighting_scheme     calc
_refine_ls_weighting_details
         'calc w=1/[\s^2^(Fo^2^)+(0.0621P)^2^+0.2439P] where P=(Fo^2^+2Fc^2^)/3'
_atom_sites_solution_hydrogens     geom
_atom_sites_solution_primary     direct
_atom_sites_solution_secondary     difmap
_refine_ls_shift/su_max     0.000
_refine_ls_shift/su_mean     0.000
_refine_diff_density_max     0.460
_refine_diff_density_min     -0.179
_refine_ls_extinction_method     none
_refine_ls_extinction_coef     ?
loop_
    _atom_type_symbol
    _atom_type_description
    _atom_type_scat_dispersion_real
    _atom_type_scat_dispersion_imag
    _atom_type_scat_source
    'C' 'C' 0.0033 0.0016
                         'International Tables Vol C Tables 4.2.6.8 and 6.1.1.4'
    'H' 'H' 0.0000 0.0000
                         'International Tables Vol C Tables 4.2.6.8 and 6.1.1.4'
    'N' 'N' 0.0061 0.0033
                         'International Tables Vol C Tables 4.2.6.8 and 6.1.1.4'
    'O' 'O' 0.0106 0.0060
                         'International Tables Vol C Tables 4.2.6.8 and 6.1.1.4'
_computing_data_collection     'CrysAlis CCD (Oxford Diffraction, 2006)'
_computing_cell_refinement     'CrysAlis RED (Oxford Diffraction, 2006)'
_computing_data_reduction     'CrysAlis RED (Oxford Diffraction, 2006)'
_computing_structure_solution     'SHELXS97 (Sheldrick, 2008)'
_computing_structure_refinement     'SHELXL97 (Sheldrick, 2008)'
_computing_molecular_graphics     'ORTEP-3 for Windows (Farrugia, 1997)'
_computing_publication_material     'WinGX (Farrugia, 1999)'
loop_
    _atom_site_type_symbol
    _atom_site_label
    _atom_site_fract_x
    _atom_site_fract_y
    _atom_site_fract_z
    _atom_site_U_iso_or_equiv
    _atom_site_adp_type
    _atom_site_calc_flag
    _atom_site_refinement_flags
    _atom_site_occupancy
    _atom_site_disorder_assembly
    _atom_site_disorder_group
    O O1 0.59592(7) 0.23238(7) 0.23853(7) 0.01751(17) Uani d . 1 . .
    O O2 0.24735(8) 0.10483(8) -0.16272(8) 0.01954(17) Uani d . 1 . .
    H H21 0.2245(17) 0.1328(17) -0.2501(18) 0.032(4) Uiso d . 1 . .
    N N1 0.85431(9) 0.66853(8) -0.05564(8) 0.01561(18) Uani d . 1 . .
    N N2 0.70574(8) 0.39826(8) 0.08234(8) 0.01477(17) Uani d . 1 . .
    N N3 0.59208(9) 0.31588(9) 0.02612(9) 0.01608(18) Uani d . 1 . .
    H H31 0.5529(16) 0.3104(16) -0.0650(17) 0.030(4) Uiso d . 1 . .
    N N4 0.36471(8) 0.18113(8) -0.09566(8) 0.01500(17) Uani d . 1 . .
    C C1 0.95964(11) 0.75821(10) -0.01987(11) 0.0176(2) Uani d . 1 . .
    H H1 0.9570(16) 0.8267(16) -0.0903(16) 0.029(4) Uiso d . 1 . .
    C C2 1.06781(10) 0.75321(10) 0.10549(10) 0.0168(2) Uani d . 1 . .
    H H2 1.1433(15) 0.8188(14) 0.1263(15) 0.023(3) Uiso d . 1 . .
    C C3 1.06686(10) 0.64989(10) 0.20031(10) 0.0167(2) Uani d . 1 . .
    H H3 1.1409(16) 0.6414(16) 0.2873(16) 0.026(4) Uiso d . 1 . .
    C C4 0.95703(10) 0.55828(10) 0.16717(10) 0.01493(19) Uani d . 1 . .
    H H4 0.9544(15) 0.4838(15) 0.2317(15) 0.024(3) Uiso d . 1 . .
    C C5 0.85205(10) 0.57099(9) 0.03849(9) 0.01315(18) Uani d . 1 . .
    C C6 0.73225(10) 0.47858(10) -0.00602(10) 0.01499(19) Uani d . 1 . .
    H H6 0.6756(15) 0.4825(15) -0.1032(15) 0.026(3) Uiso d . 1 . .
    C C7 0.54344(10) 0.23721(9) 0.11115(10) 0.01334(18) Uani d . 1 . .
    C C8 0.41629(10) 0.15545(9) 0.03573(10) 0.01366(19) Uani d . 1 . .
    C C9 0.36358(11) 0.05663(11) 0.11943(11) 0.0188(2) Uani d . 1 . .
    H H9A 0.2794(19) 0.0181(19) 0.0675(19) 0.044(5) Uiso d . 1 . .
    H H9B 0.3462(17) 0.1013(17) 0.1967(18) 0.037(4) Uiso d . 1 . .
    H H9C 0.4325(17) -0.0149(17) 0.1626(17) 0.035(4) Uiso d . 1 . .
loop_
    _atom_site_aniso_label
    _atom_site_aniso_U_11
    _atom_site_aniso_U_22
    _atom_site_aniso_U_33
    _atom_site_aniso_U_12
    _atom_site_aniso_U_13
    _atom_site_aniso_U_23
    O1 0.0173(3) 0.0225(4) 0.0118(3) -0.0006(3) 0.0036(3) 0.0006(2)
    O2 0.0176(4) 0.0249(4) 0.0133(3) -0.0076(3) 0.0014(3) -0.0023(3)
    N1 0.0163(4) 0.0174(4) 0.0136(4) 0.0008(3) 0.0055(3) 0.0016(3)
    N2 0.0133(4) 0.0166(4) 0.0145(4) -0.0022(3) 0.0046(3) -0.0024(3)
    N3 0.0160(4) 0.0202(4) 0.0109(4) -0.0054(3) 0.0029(3) -0.0011(3)
    N4 0.0128(4) 0.0168(4) 0.0146(4) -0.0022(3) 0.0036(3) -0.0028(3)
    C1 0.0192(5) 0.0172(4) 0.0180(5) -0.0002(3) 0.0084(4) 0.0029(3)
    C2 0.0155(4) 0.0163(4) 0.0198(5) -0.0018(3) 0.0076(4) -0.0022(3)
    C3 0.0147(4) 0.0188(4) 0.0153(4) 0.0002(3) 0.0034(3) -0.0017(3)
    C4 0.0161(4) 0.0153(4) 0.0132(4) 0.0001(3) 0.0046(3) 0.0007(3)
    C5 0.0139(4) 0.0138(4) 0.0128(4) 0.0006(3) 0.0058(3) -0.0011(3)
    C6 0.0147(4) 0.0171(4) 0.0126(4) -0.0005(3) 0.0038(3) -0.0014(3)
    C7 0.0133(4) 0.0139(4) 0.0133(4) 0.0011(3) 0.0050(3) -0.0004(3)
    C8 0.0136(4) 0.0139(4) 0.0139(4) 0.0001(3) 0.0051(3) -0.0010(3)
    C9 0.0201(5) 0.0190(4) 0.0170(4) -0.0037(4) 0.0058(4) 0.0024(3)
_geom_special_details
;
All e.s.d.'s (except the e.s.d. in the dihedral angle between two l.s. planes)
are estimated using the full covariance matrix. The cell e.s.d.'s are taken
into account individually in the estimation of e.s.d.'s in distances, angles
and torsion angles; correlations between e.s.d.'s in cell parameters are only
used when they are defined by crystal symmetry. An approximate (isotropic)
treatment of cell e.s.d.'s is used for estimating e.s.d.'s involving l.s.
planes.
;
loop_
    _geom_bond_atom_site_label_1
    _geom_bond_atom_site_label_2
    _geom_bond_site_symmetry_2
    _geom_bond_distance
    _geom_bond_publ_flag
    O1 C7 . 1.2249(13) ?
    O2 N4 . 1.3872(12) ?
    O2 H21 . 0.881(17) ?
    N1 C1 . 1.3427(13) ?
    N1 C5 . 1.3505(12) ?
    N2 C6 . 1.2832(13) ?
    N2 N3 . 1.3746(12) ?
    N3 C7 . 1.3643(12) ?
    N3 H31 . 0.879(16) ?
    N4 C8 . 1.2848(14) ?
    C1 C2 . 1.3854(16) ?
    C1 H1 . 0.970(15) ?
    C2 C3 . 1.3921(14) ?
    C2 H2 . 0.972(14) ?
    C3 C4 . 1.3886(14) ?
    C3 H3 . 0.959(15) ?
    C4 C5 . 1.3967(15) ?
    C4 H4 . 0.982(14) ?
    C5 C6 . 1.4691(14) ?
    C6 H6 . 0.965(14) ?
    C7 C8 . 1.5042(14) ?
    C8 C9 . 1.4962(13) ?
    C9 H9A . 0.930(19) ?
    C9 H9B . 0.962(17) ?
    C9 H9C . 0.985(17) ?
loop_
    _geom_angle_atom_site_label_1
    _geom_angle_atom_site_label_2
    _geom_angle_atom_site_label_3
    _geom_angle_site_symmetry_1
    _geom_angle_site_symmetry_3
    _geom_angle
    _geom_angle_publ_flag
    N4 O2 H21 . . 103.1(11) ?
    C1 N1 C5 . . 117.71(9) ?
    C6 N2 N3 . . 114.32(9) ?
    C7 N3 N2 . . 120.18(8) ?
    C7 N3 H31 . . 119.6(10) ?
    N2 N3 H31 . . 120.2(10) ?
    C8 N4 O2 . . 113.47(8) ?
    N1 C1 C2 . . 123.77(9) ?
    N1 C1 H1 . . 115.0(9) ?
    C2 C1 H1 . . 121.2(9) ?
    C1 C2 C3 . . 118.17(9) ?
    C1 C2 H2 . . 121.1(9) ?
    C3 C2 H2 . . 120.7(9) ?
    C4 C3 C2 . . 119.06(10) ?
    C4 C3 H3 . . 120.1(9) ?
    C2 C3 H3 . . 120.8(9) ?
    C3 C4 C5 . . 118.98(9) ?
    C3 C4 H4 . . 120.7(8) ?
    C5 C4 H4 . . 120.3(8) ?
    N1 C5 C4 . . 122.25(9) ?
    N1 C5 C6 . . 114.84(9) ?
    C4 C5 C6 . . 122.90(9) ?
    N2 C6 C5 . . 120.45(9) ?
    N2 C6 H6 . . 122.7(9) ?
    C5 C6 H6 . . 116.8(9) ?
    O1 C7 N3 . . 124.18(9) ?
    O1 C7 C8 . . 121.44(9) ?
    N3 C7 C8 . . 114.38(8) ?
    N4 C8 C9 . . 127.58(9) ?
    N4 C8 C7 . . 114.58(9) ?
    C9 C8 C7 . . 117.84(9) ?
    C8 C9 H9A . . 112.3(11) ?
    C8 C9 H9B . . 111.8(10) ?
    H9A C9 H9B . . 104.7(15) ?
    C8 C9 H9C . . 111.3(9) ?
    H9A C9 H9C . . 111.4(15) ?
    H9B C9 H9C . . 104.8(13) ?
loop_
    _geom_torsion_atom_site_label_1
    _geom_torsion_atom_site_label_2
    _geom_torsion_atom_site_label_3
    _geom_torsion_atom_site_label_4
    _geom_torsion_site_symmetry_1
    _geom_torsion_site_symmetry_2
    _geom_torsion_site_symmetry_3
    _geom_torsion_site_symmetry_4
    _geom_torsion
    _geom_torsion_publ_flag
    C6 N2 N3 C7 . . . . -172.56(9) ?
    C5 N1 C1 C2 . . . . 2.31(14) ?
    N1 C1 C2 C3 . . . . -0.46(15) ?
    C1 C2 C3 C4 . . . . -1.31(14) ?
    C2 C3 C4 C5 . . . . 1.19(14) ?
    C1 N1 C5 C4 . . . . -2.42(14) ?
    C1 N1 C5 C6 . . . . 178.54(8) ?
    C3 C4 C5 N1 . . . . 0.71(14) ?
    C3 C4 C5 C6 . . . . 179.68(8) ?
    N3 N2 C6 C5 . . . . -178.98(8) ?
    N1 C5 C6 N2 . . . . -167.65(9) ?
    C4 C5 C6 N2 . . . . 13.31(14) ?
    N2 N3 C7 O1 . . . . -1.03(15) ?
    N2 N3 C7 C8 . . . . 178.35(8) ?
    O2 N4 C8 C9 . . . . -0.54(14) ?
    O2 N4 C8 C7 . . . . -179.80(7) ?
    O1 C7 C8 N4 . . . . 173.25(9) ?
    N3 C7 C8 N4 . . . . -6.14(12) ?
    O1 C7 C8 C9 . . . . -6.08(13) ?
    N3 C7 C8 C9 . . . . 174.52(8) ?
loop_
    _geom_hbond_atom_site_label_D
    _geom_hbond_atom_site_label_H
    _geom_hbond_atom_site_label_A
    _geom_hbond_site_symmetry_A
    _geom_hbond_distance_DH
    _geom_hbond_distance_HA
    _geom_hbond_distance_DA
    _geom_hbond_angle_DHA
    O2 H21 N1 2_644 0.881(17) 1.897(18) 2.7667(17) 168.6(15)
    N3 H31 O1 4_565 0.879(16) 2.217(16) 2.9656(15) 142.9(14)
    N3 H31 N4 . 0.879(16) 2.240(16) 2.6059(15) 104.7(12)
data_global
_journal_date_recd_electronic     2009-08-26
_journal_date_accepted     2009-08-27
_journal_name_full     'Acta Crystallographica, Section E'
_journal_year     2009
_journal_volume     65
_journal_issue     10
_journal_page_first     o2413
_journal_page_last     o2413
_journal_paper_category     QO
_journal_coeditor_code     CV2608
loop_
    _publ_contact_author_name
    'Yurii S. Moroz'
_publ_contact_author_address
;
Kyiv National Taras Shevchenko University,
Department of Chemistry,
Volodymyrska Str. 64, 01601 Kyiv, Ukraine
;
_publ_contact_author_email     ysmoroz@yahoo.com
_publ_contact_author_fax     '+380442393393'
_publ_contact_author_phone     '+380442393393'
_publ_section_title
;\
(2<i>E</i>)-2-Hydroxyimino-<i>N</i>'-[(<i>E</i>)-2-pyridylmethylene]\
propanohydrazide
;
loop_
    _publ_author_name
    _publ_author_address
    'Yurii S. Moroz'
;
Department of Chemistry,
Kyiv National Taras Shevchenko University,
Volodymyrska Str. 64, 01601 Kyiv, Ukraine
;
    'Valentina A. Kalibabchuk'
;
Department of General Chemistry,
O.O. Bohomolets National Medical University,
Shevchenko blvd. 13, 01601 Kiev, Ukraine
;
    'El\.zbieta Gumienna-Kontecka'
;
Faculty of Chemistry, University of Wroc\/law,
14 F. Joliot-Curie str., 50-383 Wroc\/law, Poland
;
    'Viktor V. Skopenko'
;
Department of Chemistry,
Kyiv National Taras Shevchenko University,
Volodymyrska Str. 64, 01601 Kyiv, Ukraine
;
    'Svetlana V. Pavlova'
;
Department of Chemistry,
Kyiv National Taras Shevchenko University,
Volodymyrska Str. 64, 01601 Kyiv, Ukraine
;
_publ_section_synopsis     .
