# Supplementary material for: (2E)-2-Hydroxy­imino-N′-[(E)-2-pyridyl­methyl­ene]propanohydrazide
Source: Acta Crystallogr Sect E Struct Rep Online. 2009 Sep 9;65(Pt 10):o2413. doi: 10.1107/S1600536809034400 (PMC2970200; doi:10.1107/S1600536809034400)
Supplement: Supplementary file 2 [file e-65-o2413-Isup2.hkl]

# 
# h,k,l, Fc-squared, Fo-squared, sigma(Fo-squared) and status flag 
# 
data_I
_shelx_title ' in P2(1)/c' 
_shelx_refln_list_code          4 
_shelx_F_calc_maximum      144.52 
_exptl_crystal_F_000       432.00 
_reflns_d_resolution_high  0.7109 
 
loop_ 
 _symmetry_equiv_pos_as_xyz 
 'x, y, z' 
 '-x, y+1/2, -z+1/2' 
 '-x, -y, -z' 
 'x, -y-1/2, z-1/2' 
 
_cell_length_a    10.2740 
_cell_length_b     9.7170 
_cell_length_c    10.1360 
_cell_angle_alpha  90.000 
_cell_angle_beta  109.280 
_cell_angle_gamma  90.000 
 
_shelx_F_squared_multiplier     1.000 
 
loop_ 
 _refln_index_h 
 _refln_index_k 
 _refln_index_l 
 _refln_F_squared_calc 
 _refln_F_squared_meas 
 _refln_F_squared_sigma 
 _refln_observed_status 
   2   0   0      450.25      428.92      9.44 o 
   3   0   0     2390.71     2541.30     40.93 o 
   4   0   0     1087.87     1144.84     44.23 o 
   5   0   0      454.57      489.23      7.51 o 
   6   0   0     1866.39     2122.05     11.55 o 
   7   0   0      264.96      275.53      6.56 o 
   8   0   0        0.86        1.84      0.87 o 
   9   0   0     1148.65     1200.85     49.31 o 
  10   0   0      585.29      537.07      5.99 o 
  11   0   0      154.31      150.61      3.92 o 
  12   0   0        6.74        3.50      2.25 o 
   2   1   0     1159.28     1220.25     15.04 o 
   3   1   0     1510.61     1541.12     34.97 o 
   4   1   0       54.34       38.01      0.62 o 
   5   1   0     1195.58     1336.70     28.00 o 
   6   1   0      277.10      288.52      5.83 o 
   7   1   0       11.40        7.10      0.70 o 
   8   1   0        1.54        2.00      0.70 o 
   9   1   0     1254.16     1236.12     16.65 o 
  10   1   0      130.95      125.24      2.63 o 
  11   1   0       20.21       15.83      1.63 o 
  12   1   0       98.04       86.92      2.42 o 
   0   2   0     3999.28     4187.13     15.97 o 
   1   2   0      623.01      644.71      6.42 o 
   2   2   0     6546.66     6975.90     40.62 o 
   3   2   0       74.23       67.50      0.88 o 
   4   2   0     1430.02     1540.22      9.26 o 
   5   2   0      857.96      934.69     21.73 o 
   6   2   0      407.94      397.71      9.47 o 
   7   2   0       11.22       10.60      0.74 o 
   8   2   0      203.31      202.83      3.94 o 
   9   2   0        5.54        4.76      0.78 o 
  10   2   0       19.00       17.86      1.24 o 
  11   2   0       84.39       77.86      2.05 o 
  12   2   0        2.93        3.73      1.58 o 
   1   3   0     2073.37     2220.51      3.54 o 
   2   3   0      188.98      162.95      1.55 o 
   3   3   0     2052.32     2380.34     25.17 o 
   4   3   0     1352.23     1444.44     22.31 o 
   5   3   0      145.80      147.64      2.63 o 
   6   3   0      144.76      142.16      1.67 o 
   7   3   0      215.47      225.88      2.79 o 
   8   3   0        0.09        0.86      0.59 o 
   9   3   0       88.04       78.59      2.66 o 
  10   3   0        0.09        1.54      1.04 o 
  11   3   0      160.68      169.80      3.43 o 
  12   3   0      100.84      103.77      2.84 o 
   0   4   0       35.27       41.54      0.68 o 
   1   4   0       62.14       62.66      0.55 o 
   2   4   0     2053.71     2137.43     17.94 o 
   3   4   0      128.07      153.53      0.93 o 
   4   4   0        0.94        2.53      0.43 o 
   5   4   0       71.83       71.06      0.86 o 
   6   4   0       24.73       25.34      1.30 o 
   7   4   0       34.44       39.27      1.02 o 
   8   4   0       47.02       56.97      1.16 o 
   9   4   0       19.25       16.73      1.09 o 
  10   4   0        7.06        4.75      0.93 o 
  11   4   0       29.34       28.52      1.53 o 
  12   4   0       46.74       47.11      3.84 o 
   1   5   0      246.94      243.92      0.90 o 
   2   5   0      692.51      741.07      3.92 o 
   3   5   0        7.53        8.74      0.37 o 
   4   5   0      881.40      894.20      6.66 o 
   5   5   0       12.21       11.27      0.44 o 
   6   5   0      288.70      290.13      2.62 o 
   7   5   0      241.53      226.60      2.18 o 
   8   5   0        8.26        2.90      0.95 o 
   9   5   0       62.44       63.18      1.45 o 
  10   5   0        4.02        4.88      1.26 o 
  11   5   0        6.82        6.75      1.33 o 
   0   6   0      212.29      217.94      2.47 o 
   1   6   0      107.72      113.84      0.74 o 
   2   6   0       20.77       23.55      0.63 o 
   3   6   0       65.34       83.71      0.93 o 
   4   6   0      432.49      442.14      2.52 o 
   5   6   0       63.29       55.29      0.66 o 
   6   6   0        0.23        1.02      0.50 o 
   7   6   0       13.94        8.81      0.60 o 
   8   6   0       48.69       37.96      1.26 o 
   9   6   0        2.96        2.93      1.17 o 
  10   6   0       47.30       46.41      1.58 o 
  11   6   0        2.01        1.76      1.39 o 
   1   7   0      137.97      140.59      1.12 o 
   2   7   0      121.91      112.92      0.78 o 
   3   7   0      730.97      727.35      4.77 o 
   4   7   0        0.67        1.55      0.37 o 
   5   7   0      318.85      288.27      2.66 o 
   6   7   0       10.20        6.73      0.72 o 
   7   7   0       93.99      100.67      2.69 o 
   8   7   0        2.71        2.63      1.02 o 
   9   7   0        2.49        2.51      1.13 o 
  10   7   0       61.83       60.63      2.14 o 
   0   8   0        0.35        0.50      0.46 o 
   1   8   0       17.90       16.84      0.52 o 
   2   8   0        5.53        6.12      0.63 o 
   3   8   0        0.06        0.88      0.39 o 
   4   8   0      739.41      744.72      5.53 o 
   5   8   0      125.56      109.27      1.17 o 
   6   8   0      324.65      311.38      5.18 o 
   7   8   0        1.30        0.96      0.75 o 
   8   8   0      172.67      171.93      2.86 o 
   9   8   0        3.36        4.17      1.36 o 
   1   9   0      184.83      178.63      1.28 o 
   2   9   0       49.62       44.22      0.80 o 
   3   9   0       21.04       22.47      0.85 o 
   4   9   0       26.12       28.69      0.71 o 
   5   9   0        6.89        5.01      0.62 o 
   6   9   0        5.49        6.68      0.94 o 
   7   9   0        2.21        3.14      1.00 o 
   8   9   0       43.44       49.17      2.35 o 
   9   9   0       99.46       90.37      3.76 o 
   0  10   0      349.56      354.46      4.08 o 
   1  10   0      131.36      129.43      1.51 o 
   2  10   0      735.67      753.35      4.13 o 
   3  10   0        0.00        0.36      0.66 o 
   4  10   0       93.73       96.73      1.20 o 
   5  10   0       38.07       34.18      0.86 o 
   6  10   0       13.53       15.73      1.24 o 
   7  10   0       56.15       55.66      1.49 o 
   8  10   0      138.99      141.85      2.49 o 
   1  11   0      139.17      142.56      1.46 o 
   2  11   0        2.60        2.26      0.74 o 
   3  11   0        1.64        2.14      0.75 o 
   4  11   0        0.01        1.05      0.82 o 
   5  11   0       85.66       93.62      3.09 o 
   6  11   0        8.54        9.17      1.58 o 
   7  11   0        4.91        4.97      1.63 o 
   8  11   0      354.91      403.39      4.89 o 
   0  12   0      416.56      426.77     23.71 o 
   1  12   0        9.65        7.79      0.97 o 
   2  12   0       45.71       44.33      1.92 o 
   3  12   0        9.31       10.49      1.35 o 
   4  12   0       41.38       41.52      1.84 o 
   5  12   0        0.05        0.00      2.02 o 
   6  12   0        7.04        6.84      1.97 o 
   1  13   0       32.15       28.89      2.35 o 
   2  13   0       19.08       22.74      1.75 o 
   3  13   0        6.17        7.93      1.57 o 
   4  13   0       20.21       22.94      1.94 o 
 -12   1   1       32.05       29.77      2.77 o 
 -11   1   1      191.60      176.54      2.75 o 
 -10   1   1        9.33        9.06      0.92 o 
  -9   1   1      151.64      143.17      2.53 o 
  -8   1   1      224.16      233.25      2.03 o 
  -7   1   1      129.54      140.75      2.97 o 
  -6   1   1       10.47       10.64      0.52 o 
  -5   1   1      209.10      240.63      5.02 o 
  -4   1   1       27.84       26.19      0.42 o 
  -3   1   1     1173.97     1278.58      8.97 o 
  -2   1   1       22.14       25.21      0.44 o 
  -1   1   1     1933.68     2055.32     13.35 o 
   1   1   1     1092.08     1172.12     15.24 o 
   2   1   1      875.40      861.14     12.34 o 
   3   1   1       49.55       45.86      0.95 o 
   4   1   1      284.44      298.20      5.53 o 
   5   1   1      757.67      777.85     16.90 o 
   6   1   1       52.71       53.11      1.97 o 
   7   1   1     1322.50     1302.39     30.65 o 
   8   1   1        3.32        2.32      0.85 o 
   9   1   1      195.39      188.73      4.26 o 
  10   1   1        1.89        2.45      1.25 o 
  11   1   1        2.75        2.88      1.42 o 
  12   1   1        0.02        0.94      1.36 o 
 -12   2   1       68.96       69.84      1.76 o 
 -11   2   1       33.71       33.71      1.23 o 
 -10   2   1        8.90        9.52      1.09 o 
  -9   2   1       62.15       56.51      1.92 o 
  -8   2   1      255.65      264.25      2.15 o 
  -7   2   1       97.87       91.90      1.63 o 
  -6   2   1      160.87      171.27      3.14 o 
  -5   2   1      559.94      645.85      9.55 o 
  -4   2   1     1099.28     1121.51     17.85 o 
  -3   2   1       34.76       36.43      0.70 o 
  -2   2   1    20886.21    19961.14    180.86 o 
  -1   2   1      839.96      831.59      9.84 o 
   0   2   1        2.94        3.21      0.26 o 
   1   2   1     4010.35     4154.41     35.14 o 
   2   2   1      932.79      924.75      7.92 o 
   3   2   1       86.57       98.19      0.68 o 
   4   2   1       23.45       23.87      0.46 o 
   5   2   1      724.17      826.03     12.05 o 
   6   2   1      180.78      190.81      4.28 o 
   7   2   1      603.52      594.20     14.16 o 
   8   2   1      145.26      127.16      2.31 o 
   9   2   1      287.89      286.93      3.50 o 
  10   2   1       18.21       18.05      1.56 o 
  11   2   1        0.00        0.95      1.48 o 
  12   2   1       25.30       20.56      2.13 o 
 -12   3   1       13.79       12.36      1.39 o 
 -11   3   1      171.48      169.99      7.02 o 
 -10   3   1        0.40        2.06      0.67 o 
  -9   3   1       75.18       73.15      1.64 o 
  -8   3   1       42.09       42.04      1.14 o 
  -7   3   1       29.02       31.62      0.59 o 
  -6   3   1      470.68      478.07      7.15 o 
  -5   3   1        6.09        5.73      0.38 o 
  -4   3   1      130.20      126.84      1.83 o 
  -3   3   1       16.86       24.07      0.49 o 
  -2   3   1      123.04      120.57      0.64 o 
  -1   3   1     1758.16     1893.10     10.31 o 
   0   3   1      153.13      149.69      0.71 o 
   1   3   1      599.28      556.95      1.71 o 
   2   3   1        0.68        1.37      0.36 o 
   3   3   1     1439.60     1611.57      6.42 o 
   4   3   1      433.97      438.70      2.10 o 
   5   3   1       46.72       55.00      1.12 o 
   6   3   1       44.35       50.03      0.98 o 
   7   3   1       75.21       76.89      1.65 o 
   8   3   1        5.78        7.17      0.89 o 
   9   3   1       91.12       70.80      2.54 o 
  10   3   1      126.41      114.08      2.40 o 
  11   3   1        4.65        4.25      1.23 o 
  12   3   1       14.72       18.03      3.63 o 
 -12   4   1      124.76      127.48      3.69 o 
 -11   4   1        0.88        1.90      1.11 o 
 -10   4   1        1.21        1.50      0.91 o 
  -9   4   1       68.81       60.03      2.01 o 
  -8   4   1      238.61      216.08      2.08 o 
  -7   4   1       83.90       71.90      1.13 o 
  -6   4   1     1552.68     1666.23     24.77 o 
  -5   4   1       70.68       88.81      1.63 o 
  -4   4   1      997.15     1035.00     11.98 o 
  -3   4   1     2579.66     2856.36     22.31 o 
  -2   4   1      131.76      126.74      1.14 o 
  -1   4   1       11.17       12.42      0.41 o 
   0   4   1       47.97       47.68      0.59 o 
   1   4   1      114.81      118.53      1.12 o 
   2   4   1      276.78      271.97      1.37 o 
   3   4   1      988.27     1146.97      8.78 o 
   4   4   1       27.99       28.69      0.61 o 
   5   4   1        9.97       12.16      0.56 o 
   6   4   1        2.21        5.19      0.85 o 
   7   4   1       25.34       24.90      0.95 o 
   8   4   1        2.14        1.43      0.86 o 
   9   4   1       20.32       18.33      1.48 o 
  10   4   1      225.22      223.61      3.25 o 
  11   4   1        6.70        6.71      1.57 o 
 -12   5   1      128.83      121.27      4.17 o 
 -11   5   1       11.70        9.05      1.29 o 
 -10   5   1       12.87        9.80      1.22 o 
  -9   5   1        5.69        4.05      0.91 o 
  -8   5   1      171.34      143.81      2.57 o 
  -7   5   1      101.88       81.33      2.17 o 
  -6   5   1      277.31      298.81      3.02 o 
  -5   5   1       38.00       32.98      0.68 o 
  -4   5   1       56.74       50.22      0.54 o 
  -3   5   1       89.01       94.09      0.68 o 
  -2   5   1      621.82      641.96      2.03 o 
  -1   5   1        5.90       10.36      0.66 o 
   0   5   1        2.10        2.56      0.32 o 
   1   5   1       72.03       82.44      0.94 o 
   2   5   1       70.62       62.01      0.87 o 
   3   5   1      769.69      747.09      7.02 o 
   4   5   1        8.90        7.11      0.57 o 
   5   5   1      444.86      470.44      3.59 o 
   6   5   1      175.20      202.75      2.77 o 
   7   5   1       10.24       10.34      0.76 o 
   8   5   1       17.05        9.28      0.93 o 
   9   5   1        4.92        7.74      0.99 o 
  10   5   1        7.70       11.99      1.32 o 
  11   5   1       74.03       67.44      1.67 o 
  12   5   1      116.66      124.06      3.23 o 
 -11   6   1       22.47       24.62      2.23 o 
 -10   6   1        7.12        4.00      1.38 o 
  -9   6   1       25.60       31.92      1.62 o 
  -8   6   1       40.23       29.71      0.86 o 
  -7   6   1      140.55      118.74      2.01 o 
  -6   6   1      251.53      241.96      2.13 o 
  -5   6   1      208.63      183.63      1.31 o 
  -4   6   1       34.64       37.81      0.79 o 
  -3   6   1        1.49        1.25      0.33 o 
  -2   6   1       82.21       85.38      0.79 o 
  -1   6   1       62.49       55.23      0.58 o 
   0   6   1      530.46      528.72      2.57 o 
   1   6   1       76.84       80.54      0.62 o 
   2   6   1      443.37      429.46      2.71 o 
   3   6   1       54.99       47.96      0.52 o 
   4   6   1       77.47       83.20      0.92 o 
   5   6   1        4.02        4.47      0.52 o 
   6   6   1       24.74       15.47      0.96 o 
   7   6   1       13.85       11.26      0.83 o 
   8   6   1        6.48        8.71      0.89 o 
   9   6   1        4.07        4.36      1.00 o 
  10   6   1       44.90       53.47      1.69 o 
  11   6   1        1.49        2.54      1.38 o 
 -10   7   1       83.20       90.72      2.02 o 
  -9   7   1       23.97       22.32      1.93 o 
  -8   7   1        5.12        6.63      1.05 o 
  -7   7   1        3.83        4.65      0.78 o 
  -6   7   1       60.61       64.82      0.82 o 
  -5   7   1       49.60       46.78      0.73 o 
  -4   7   1      524.01      529.01      2.61 o 
  -3   7   1       65.71       56.47      0.61 o 
  -2   7   1      200.46      193.69      1.62 o 
  -1   7   1       31.64       30.09      0.50 o 
   0   7   1        1.60        2.11      0.39 o 
   1   7   1       17.27       19.73      0.53 o 
   2   7   1      340.30      353.85      1.71 o 
   3   7   1       10.00        8.91      0.45 o 
   4   7   1       87.55       75.22      0.95 o 
   5   7   1       37.43       31.47      0.70 o 
   7   7   1      259.17      261.32      2.03 o 
   8   7   1       13.56       15.43      1.01 o 
   9   7   1       12.60       11.11      1.33 o 
  10   7   1       10.29        9.25      1.64 o 
 -10   8   1        0.04        0.68      2.89 o 
  -9   8   1        0.12        2.13      1.44 o 
  -8   8   1        2.81        3.48      0.98 o 
  -7   8   1        0.03        1.46      0.75 o 
  -6   8   1       72.89       66.80      1.51 o 
  -5   8   1      211.09      206.73      1.36 o 
  -4   8   1      390.56      382.12      1.50 o 
  -3   8   1       30.30       33.87      0.61 o 
  -2   8   1       19.80       16.80      0.56 o 
  -1   8   1       93.23       91.80      0.83 o 
   0   8   1       27.61       25.59      0.57 o 
   1   8   1      133.15      126.57      1.20 o 
   2   8   1      353.95      354.90      2.36 o 
   3   8   1      348.44      337.63      1.82 o 
   4   8   1        4.01        4.99      0.44 o 
   5   8   1        9.03       13.37      0.75 o 
   6   8   1       12.56       17.40      1.03 o 
   7   8   1      114.14      121.61      1.47 o 
   8   8   1       13.72       15.75      1.37 o 
   9   8   1       32.85       34.15      2.08 o 
  -9   9   1       32.18       32.14      2.39 o 
  -8   9   1       19.31       18.11      1.38 o 
  -7   9   1       74.44       78.49      1.99 o 
  -6   9   1       24.17       25.89      0.84 o 
  -5   9   1       52.63       51.01      1.03 o 
  -4   9   1       97.46       96.72      1.73 o 
  -3   9   1      414.46      414.60      2.99 o 
  -2   9   1      265.67      269.04      1.86 o 
  -1   9   1       74.37       76.17      0.91 o 
   0   9   1       52.72       50.11      0.78 o 
   1   9   1      513.77      515.67      3.98 o 
   2   9   1        0.00        0.43      0.61 o 
   3   9   1      111.19      114.10      1.54 o 
   4   9   1       28.52       26.14      0.80 o 
   5   9   1       77.03       74.87      1.39 o 
   6   9   1       49.04       47.76      1.48 o 
   7   9   1        0.11        0.76      0.88 o 
   8   9   1        0.99        0.00      1.91 o 
   9   9   1       19.51       15.76      3.12 o 
  -9  10   1       85.97       96.11      2.74 o 
  -8  10   1       77.68       77.68      2.71 o 
  -7  10   1        0.47        1.22      0.91 o 
  -6  10   1       38.80       40.64      2.65 o 
  -5  10   1       31.00       29.59      0.88 o 
  -4  10   1      135.71      135.55      1.43 o 
  -3  10   1      105.02      100.45      2.10 o 
  -2  10   1      322.52      314.22      2.57 o 
  -1  10   1      244.65      245.83      2.41 o 
   0  10   1       30.67       27.73      1.58 o 
   1  10   1       14.51       13.79      0.88 o 
   2  10   1      541.62      552.85      7.58 o 
   3  10   1      136.48      131.60      2.70 o 
   4  10   1        3.63        2.75      0.72 o 
   5  10   1        3.71        7.40      1.31 o 
   6  10   1       86.00       88.34      2.05 o 
   7  10   1       30.47       32.26      1.75 o 
  -8  11   1       33.57       41.48      2.96 o 
  -7  11   1       90.67      110.77      2.13 o 
  -6  11   1       14.42       12.89      1.04 o 
  -5  11   1       10.35        6.94      0.88 o 
  -4  11   1        5.18        6.41      0.94 o 
  -3  11   1       45.96       42.96      1.10 o 
  -2  11   1       30.92       27.06      1.39 o 
  -1  11   1       11.00       10.31      0.91 o 
   0  11   1      159.00      164.82      2.99 o 
   1  11   1       23.98       22.90      1.01 o 
   2  11   1        0.89        1.60      0.83 o 
   3  11   1        2.01        1.67      0.81 o 
   4  11   1       51.62       52.02      2.88 o 
   5  11   1       19.95       18.75      1.50 o 
   6  11   1       51.30       55.51      2.32 o 
   7  11   1       95.39       95.20      2.71 o 
  -6  12   1      163.35      187.82      3.75 o 
  -5  12   1       43.41       42.92      2.40 o 
  -4  12   1        2.96        3.80      1.28 o 
  -3  12   1        4.13        3.59      0.93 o 
  -2  12   1        0.16        1.23      0.78 o 
  -1  12   1       91.78       87.70      1.50 o 
   0  12   1      533.60      560.79      8.67 o 
   1  12   1      236.43      238.18      2.48 o 
   2  12   1       39.11       36.28      1.76 o 
   3  12   1       99.85      102.96      1.64 o 
   4  12   1        6.23        8.09      1.52 o 
   5  12   1        0.07        1.39      1.89 o 
   6  12   1        0.44        0.37      1.49 o 
  -4  13   1       22.75       22.88      1.87 o 
  -3  13   1        5.59        6.86      1.44 o 
  -2  13   1       76.98       84.36      2.10 o 
  -1  13   1       73.46       71.32      2.05 o 
   0  13   1       24.01       23.84      1.64 o 
   1  13   1       41.00       39.76      1.59 o 
   2  13   1       23.87       20.09      1.63 o 
   3  13   1       98.22      107.79      2.24 o 
 -13   0   2       40.91       40.91      4.08 o 
 -12   0   2       49.76       49.65      3.40 o 
 -11   0   2      153.36      152.98      1.87 o 
 -10   0   2       82.68       87.36      2.70 o 
  -9   0   2      451.94      451.36      6.77 o 
  -8   0   2        1.02        1.44      0.72 o 
  -7   0   2     1243.21     1349.22      7.84 o 
  -6   0   2      599.77      659.52      8.90 o 
  -5   0   2      682.27      655.04     29.62 o 
  -4   0   2        7.64        7.95      0.54 o 
  -3   0   2     1010.16     1009.67      2.14 o 
  -2   0   2      733.60      712.97     12.70 o 
  -1   0   2     1567.48     1577.22     80.16 o 
   0   0   2     5290.90     5270.21     76.92 o 
   1   0   2      295.17      313.01      7.63 o 
   2   0   2     2279.29     2466.71     35.38 o 
   3   0   2     1404.91     1463.61     25.23 o 
   4   0   2      525.29      534.23      2.08 o 
   5   0   2      126.69      127.63      2.42 o 
   6   0   2        1.08        0.84      1.36 o 
   7   0   2      626.90      574.40      5.60 o 
   8   0   2       31.66       25.64      2.18 o 
   9   0   2       14.75       11.88      1.57 o 
  10   0   2        8.10        6.73      1.75 o 
  11   0   2       49.63       44.03      3.33 o 
 -13   1   2        4.35        3.61      1.54 o 
 -12   1   2        0.04        1.68      1.02 o 
 -11   1   2        2.58        1.38      0.73 o 
 -10   1   2       23.04       22.59      0.82 o 
  -9   1   2        7.12        6.80      0.61 o 
  -8   1   2      503.05      500.95      3.78 o 
  -7   1   2      944.20      965.02     13.03 o 
  -6   1   2        4.68        5.27      0.44 o 
  -5   1   2      258.06      251.61      4.49 o 
  -4   1   2        9.17       16.07      0.39 o 
  -3   1   2     5808.70     6549.32     20.73 o 
  -2   1   2       73.44       78.85      1.30 o 
  -1   1   2     4773.02     5108.47     26.47 o 
   0   1   2        0.09        0.69      0.37 o 
   1   1   2      409.00      358.28      6.97 o 
   2   1   2      464.66      402.74      4.28 o 
   3   1   2      836.52      798.80      2.09 o 
   4   1   2       50.94       46.80      0.66 o 
   5   1   2       54.90       55.72      2.47 o 
   6   1   2      380.17      359.00      2.94 o 
   7   1   2      759.86      719.35      4.28 o 
   8   1   2       68.43       65.72      1.41 o 
   9   1   2       74.91       79.14      1.87 o 
  10   1   2      114.80      102.38      2.91 o 
  11   1   2       28.34       26.11      2.18 o 
 -13   2   2        8.93        7.30      2.17 o 
 -12   2   2      279.24      285.48      6.49 o 
 -11   2   2      210.42      204.26      3.70 o 
 -10   2   2       12.08       14.08      0.83 o 
  -9   2   2        7.60        8.38      0.68 o 
  -8   2   2       67.39       68.38      1.32 o 
  -7   2   2       16.10       12.00      0.44 o 
  -6   2   2       82.60       78.72      0.67 o 
  -5   2   2      777.26      888.39      7.90 o 
  -4   2   2      994.00     1123.92      5.50 o 
  -3   2   2       17.29       15.09      0.37 o 
  -2   2   2    13468.60    13999.19     86.98 o 
  -1   2   2      586.14      658.96      3.16 o 
   0   2   2       96.41       80.27      1.11 o 
   1   2   2      438.51      425.58      3.85 o 
   2   2   2      760.65      786.62      4.01 o 
   3   2   2       62.83       72.66      0.94 o 
   4   2   2      445.11      476.92      3.75 o 
   5   2   2       86.30       91.52      2.16 o 
   6   2   2       14.14       13.60      1.39 o 
   7   2   2      169.93      169.72      2.37 o 
   8   2   2      413.13      375.07      5.89 o 
   9   2   2       91.98       92.72      1.77 o 
  10   2   2      107.64      107.63      2.67 o 
  11   2   2        0.37        0.54      1.30 o 
 -13   3   2       20.38       19.32      2.99 o 
 -12   3   2        6.37        6.02      0.95 o 
 -11   3   2      234.44      232.57      6.06 o 
 -10   3   2      285.98      260.30      3.40 o 
  -9   3   2       16.68       18.89      0.84 o 
  -8   3   2       60.57       58.75      1.34 o 
  -7   3   2      208.97      203.11      2.06 o 
  -6   3   2      549.68      511.45      5.08 o 
  -5   3   2      130.15      153.16      1.32 o 
  -4   3   2      108.65       94.31      1.25 o 
  -3   3   2      485.68      497.72      4.66 o 
  -2   3   2     1413.89     1565.01      4.84 o 
  -1   3   2      300.89      275.37      1.06 o 
   0   3   2      142.76      133.97      1.92 o 
   1   3   2      891.51      903.28      8.91 o 
   2   3   2      120.24      120.83      1.20 o 
   3   3   2      906.26      981.56      6.46 o 
   4   3   2     1254.28     1362.70     20.68 o 
   5   3   2      889.95      884.83      3.84 o 
   6   3   2        7.68        3.82      0.84 o 
   7   3   2       21.59       23.33      1.08 o 
   8   3   2      194.58      172.72      5.25 o 
   9   3   2       37.14       41.40      1.60 o 
  10   3   2       89.56       99.58      2.68 o 
  11   3   2        0.01        1.38      1.42 o 
 -12   4   2       25.27       26.66      1.82 o 
 -11   4   2       50.10       49.87      1.63 o 
 -10   4   2      378.97      349.84      5.62 o 
  -9   4   2        4.60        3.26      1.04 o 
  -8   4   2       15.35       13.33      0.73 o 
  -7   4   2      750.28      738.35      7.20 o 
  -6   4   2        7.80        8.73      0.50 o 
  -5   4   2      105.66       87.54      0.90 o 
  -4   4   2     3553.83     3959.41      9.11 o 
  -3   4   2      314.20      279.71      2.81 o 
  -2   4   2       29.48       25.77      0.49 o 
  -1   4   2     3726.03     4058.94     15.71 o 
   0   4   2       10.14       11.85      0.41 o 
   1   4   2       94.91      113.07      1.46 o 
   2   4   2       68.83       80.01      1.74 o 
   3   4   2      864.97      962.38      4.20 o 
   4   4   2       49.81       53.38      1.17 o 
   5   4   2      448.52      421.22      6.76 o 
   6   4   2       60.02       49.89      1.19 o 
   7   4   2       56.29       56.93      1.35 o 
   8   4   2        6.76        5.58      1.08 o 
   9   4   2        2.44        0.57      1.03 o 
  10   4   2      117.18      104.94      2.04 o 
  11   4   2       74.27       80.00      2.09 o 
 -12   5   2       23.72       21.77      2.97 o 
 -11   5   2       58.13       56.08      1.96 o 
 -10   5   2       96.14       94.66      1.90 o 
  -9   5   2       79.59       78.50      1.29 o 
  -8   5   2        4.27        5.96      0.69 o 
  -7   5   2      113.72      103.34      1.39 o 
  -6   5   2       15.88       18.45      0.78 o 
  -5   5   2       79.41       77.12      1.63 o 
  -4   5   2      119.22      124.63      0.80 o 
  -3   5   2       39.37       43.98      1.37 o 
  -2   5   2       95.57       81.00      0.89 o 
  -1   5   2      724.07      730.40      2.55 o 
   0   5   2        0.30        1.32      0.45 o 
   1   5   2     1069.96     1186.48      6.04 o 
   2   5   2      198.78      170.40      1.32 o 
   3   5   2      102.24       84.56      0.87 o 
   4   5   2      123.87      120.58      1.55 o 
   5   5   2        2.16        2.53      0.47 o 
   6   5   2       71.68       68.53      1.09 o 
   7   5   2      178.07      154.14      2.23 o 
   8   5   2      139.25      112.40      2.31 o 
   9   5   2       62.48       67.82      2.23 o 
  10   5   2       22.98       25.49      1.33 o 
  11   5   2      402.23      440.73      5.08 o 
 -11   6   2       21.56       22.06      1.67 o 
 -10   6   2      181.25      169.38      3.27 o 
  -9   6   2        1.47        1.94      0.90 o 
  -8   6   2      523.92      501.79      5.23 o 
  -7   6   2      380.12      363.72      1.97 o 
  -6   6   2     1674.20     1771.65     24.10 o 
  -5   6   2     1203.15     1255.62      9.22 o 
  -4   6   2      565.81      553.01      2.94 o 
  -3   6   2       81.64       75.80      0.77 o 
  -2   6   2       12.24       13.00      0.49 o 
  -1   6   2      238.54      245.12      1.61 o 
   0   6   2      419.69      415.20      2.30 o 
   1   6   2     2249.26     2520.60     23.00 o 
   2   6   2      249.50      257.51      1.95 o 
   3   6   2       56.35       46.72      0.65 o 
   4   6   2        2.71        1.87      0.39 o 
   5   6   2       29.30       28.08      1.08 o 
   6   6   2       33.67       42.00      1.07 o 
   7   6   2       46.43       43.11      1.33 o 
   8   6   2        0.17        1.12      0.89 o 
   9   6   2       14.92       13.15      1.10 o 
  10   6   2        1.07        3.27      1.21 o 
  11   6   2        6.10        6.31      1.78 o 
 -10   7   2        1.22        2.21      1.41 o 
  -9   7   2       20.73       20.00      1.61 o 
  -8   7   2      316.76      342.00      4.70 o 
  -7   7   2       34.89       32.10      1.52 o 
  -6   7   2        1.45        1.27      0.70 o 
  -5   7   2      249.33      245.57      1.84 o 
  -4   7   2       16.00       11.10      0.56 o 
  -3   7   2        0.00        0.74      0.41 o 
  -2   7   2      284.30      267.97      1.50 o 
  -1   7   2       58.05       63.52      0.95 o 
   0   7   2        1.91        5.01      0.94 o 
   1   7   2      247.55      259.15      1.43 o 
   2   7   2        9.11       12.09      0.50 o 
   3   7   2      329.90      326.09      1.72 o 
   4   7   2        0.01        1.09      0.48 o 
   5   7   2       31.33       27.46      0.80 o 
   6   7   2      338.49      291.66      2.42 o 
   7   7   2        0.19        0.93      0.78 o 
   8   7   2       15.33       17.79      1.87 o 
   9   7   2        4.51        4.25      1.05 o 
  10   7   2       26.93       29.62      2.50 o 
 -10   8   2       21.02       15.71      1.95 o 
  -9   8   2        8.48        9.07      1.08 o 
  -8   8   2        1.73        3.13      0.99 o 
  -7   8   2       15.29       13.27      0.83 o 
  -6   8   2      266.86      274.35      1.76 o 
  -5   8   2       69.70       65.24      0.91 o 
  -4   8   2     1179.61     1199.57     13.45 o 
  -3   8   2      560.12      572.39      4.61 o 
  -2   8   2      140.32      138.26      1.05 o 
  -1   8   2      122.94      113.55      0.99 o 
   0   8   2      158.54      154.30      1.55 o 
   1   8   2      173.24      178.60      2.51 o 
   2   8   2       18.21       19.45      0.55 o 
   3   8   2        9.02        8.52      0.59 o 
   4   8   2       51.99       45.56      0.88 o 
   5   8   2      148.75      136.44      2.09 o 
   6   8   2      124.47      118.26      2.13 o 
   7   8   2       65.21       56.55      1.35 o 
   8   8   2      151.98      161.15      1.79 o 
   9   8   2       10.42        7.75      2.16 o 
  -9   9   2      227.89      257.72      4.68 o 
  -8   9   2        0.82        3.29      0.97 o 
  -7   9   2       22.60       23.26      0.97 o 
  -6   9   2       32.58       29.54      0.92 o 
  -5   9   2        8.43        7.53      0.73 o 
  -4   9   2        1.08        1.89      0.58 o 
  -3   9   2      407.23      415.10      2.63 o 
  -2   9   2       69.64       66.98      1.40 o 
  -1   9   2      124.41      119.00      1.06 o 
   0   9   2       13.20       10.64      0.79 o 
   1   9   2       68.13       65.84      1.34 o 
   2   9   2       61.88       56.32      1.85 o 
   3   9   2      120.47      116.10      1.24 o 
   4   9   2        0.05        1.06      0.63 o 
   5   9   2      236.10      241.67      3.69 o 
   6   9   2      193.56      191.90      3.73 o 
   7   9   2       12.79       10.77      2.33 o 
   8   9   2      177.76      171.28      4.15 o 
  -9  10   2        1.50        4.49      1.53 o 
  -8  10   2       12.58       17.11      1.44 o 
  -7  10   2       28.31       28.58      1.13 o 
  -6  10   2       50.14       47.84      1.17 o 
  -5  10   2       12.92       12.90      1.01 o 
  -4  10   2      129.37      130.05      1.49 o 
  -3  10   2       21.51       22.50      0.75 o 
  -2  10   2        6.17        6.19      0.64 o 
  -1  10   2      316.00      319.23      1.64 o 
   0  10   2        0.04        0.85      0.57 o 
   1  10   2      189.01      183.90      1.75 o 
   2  10   2       22.62       21.44      0.99 o 
   3  10   2       37.91       32.34      0.96 o 
   4  10   2       70.21       61.89      1.26 o 
   5  10   2        9.02        8.97      1.10 o 
   6  10   2        7.29        6.27      1.30 o 
  -8  11   2       26.16       29.76      2.05 o 
  -7  11   2       57.47       64.82      2.82 o 
  -6  11   2       15.73       19.61      1.12 o 
  -5  11   2       18.49       16.31      1.17 o 
  -4  11   2        2.37        2.53      0.76 o 
  -3  11   2       78.90       78.22      1.21 o 
  -2  11   2       21.92       20.14      0.85 o 
  -1  11   2      816.11      850.71      6.57 o 
   0  11   2        0.34        1.85      0.88 o 
   1  11   2       21.51       23.51      1.04 o 
   2  11   2        6.35        7.40      1.01 o 
   3  11   2        0.99        1.33      0.87 o 
   4  11   2        4.09        3.19      1.29 o 
   5  11   2       71.58       73.65      2.44 o 
   6  11   2        3.44        4.22      1.90 o 
  -6  12   2       18.45       20.96      1.57 o 
  -5  12   2       42.63       41.88      2.01 o 
  -4  12   2        1.12        2.56      0.92 o 
  -3  12   2        0.85        0.90      0.87 o 
  -2  12   2      152.19      151.91      2.51 o 
  -1  12   2       15.88       14.75      1.23 o 
   0  12   2      149.83      152.21      1.85 o 
   1  12   2        8.61        7.39      1.17 o 
   2  12   2       43.22       45.68      1.41 o 
   3  12   2       25.25       22.11      2.25 o 
   4  12   2       60.27       65.96      2.72 o 
   5  12   2        3.55        3.34      1.57 o 
  -4  13   2       16.48       15.74      1.87 o 
  -3  13   2      107.09      111.50      2.29 o 
  -2  13   2        0.20        0.63      1.27 o 
  -1  13   2       61.00       65.27      2.22 o 
   0  13   2        1.77        1.00      1.14 o 
   1  13   2        0.76        1.57      1.24 o 
   2  13   2       45.07       38.35      1.46 o 
   3  13   2        2.15        2.75      2.07 o 
 -13   1   3       37.13       32.88      2.02 o 
 -12   1   3       89.89       87.77      2.08 o 
 -11   1   3       37.65       33.59      0.96 o 
 -10   1   3       52.95       51.82      1.02 o 
  -9   1   3       58.91       57.55      1.27 o 
  -8   1   3      236.70      240.93      2.08 o 
  -7   1   3      197.54      209.12      1.69 o 
  -6   1   3        0.43        0.68      0.25 o 
  -5   1   3       17.28       17.56      0.42 o 
  -4   1   3       59.49       63.95      1.27 o 
  -3   1   3      408.73      470.62      5.26 o 
  -2   1   3     1991.69     2099.02     37.85 o 
  -1   1   3     2755.85     2997.26     45.87 o 
   0   1   3     1943.47     1926.02      7.46 o 
   1   1   3        0.85        1.05      0.29 o 
   2   1   3     3114.56     3530.70     26.44 o 
   3   1   3       29.05       37.09      0.85 o 
   4   1   3       26.77       25.03      0.93 o 
   5   1   3        3.24        3.11      0.57 o 
   6   1   3       47.29       48.64      1.06 o 
   7   1   3       89.05       83.03      1.69 o 
   8   1   3      734.42      702.31      8.32 o 
   9   1   3       67.48       65.10      2.30 o 
  10   1   3       57.05       52.62      2.20 o 
  11   1   3       58.67       58.43      2.72 o 
 -14   2   3       12.26       15.33      2.01 o 
 -13   2   3      106.71      108.03      3.21 o 
 -12   2   3        0.02        0.21      1.04 o 
 -11   2   3      106.07      104.50      2.06 o 
 -10   2   3      145.22      139.93      1.98 o 
  -9   2   3      801.78      804.79     10.23 o 
  -8   2   3      170.03      158.84      3.02 o 
  -7   2   3       93.48       98.19      0.73 o 
  -6   2   3        4.51        5.88      0.35 o 
  -5   2   3        0.09        1.44      0.38 o 
  -4   2   3      563.76      583.45      1.81 o 
  -3   2   3     1811.69     1951.77     21.06 o 
  -2   2   3     1958.43     2161.63     11.40 o 
  -1   2   3      532.36      561.73      3.17 o 
   0   2   3     1411.32     1556.28     12.86 o 
   1   2   3      655.45      643.21      6.59 o 
   2   2   3      126.69      125.16      1.25 o 
   3   2   3       95.29      101.32      1.21 o 
   4   2   3        0.04        1.73      0.47 o 
   5   2   3      269.73      235.67      3.67 o 
   6   2   3        3.01        3.28      0.91 o 
   7   2   3        5.41        3.52      0.94 o 
   8   2   3      122.78      119.86      3.85 o 
   9   2   3       32.81       35.27      1.45 o 
  10   2   3       22.17       20.86      2.34 o 
  11   2   3       77.60       78.40      4.42 o 
 -13   3   3       20.54       21.94      1.81 o 
 -12   3   3        4.17        6.54      1.10 o 
 -11   3   3       76.00       77.51      1.52 o 
 -10   3   3       41.40       42.71      1.19 o 
  -9   3   3      827.52      829.73      8.69 o 
  -8   3   3       25.62       24.52      1.06 o 
  -7   3   3       43.22       48.49      1.26 o 
  -6   3   3       26.97       32.58      0.83 o 
  -5   3   3      463.06      512.51      5.77 o 
  -4   3   3      189.71      196.81      1.96 o 
  -3   3   3      216.68      226.82      2.63 o 
  -2   3   3       29.50       39.07      0.89 o 
  -1   3   3        2.65        3.81      0.63 o 
   0   3   3       49.94       39.75      0.38 o 
   1   3   3       36.70       42.95      0.44 o 
   2   3   3       23.49       25.91      0.58 o 
   3   3   3        2.60        2.35      0.44 o 
   4   3   3       10.99       18.38      0.86 o 
   5   3   3     1138.67     1091.03      4.70 o 
   6   3   3       36.02       34.61      1.91 o 
   7   3   3        3.24        1.37      0.84 o 
   8   3   3      181.37      173.00      4.92 o 
   9   3   3      260.88      233.29      4.41 o 
  10   3   3       20.62       17.55      1.80 o 
 -12   4   3        4.00        3.71      1.40 o 
 -11   4   3        9.42        6.13      1.00 o 
 -10   4   3       32.21       26.06      1.99 o 
  -9   4   3      171.68      152.49      2.98 o 
  -8   4   3      404.48      408.69      2.54 o 
  -7   4   3      407.48      389.27      3.28 o 
  -6   4   3       22.48       16.79      0.41 o 
  -5   4   3       84.00       83.53      0.81 o 
  -4   4   3     4773.37     5386.41     40.48 o 
  -3   4   3      100.14       89.47      1.27 o 
  -2   4   3      718.18      759.68      4.67 o 
  -1   4   3      192.01      227.36      1.13 o 
   0   4   3     1610.53     1762.84     15.08 o 
   1   4   3      224.09      210.48      1.74 o 
   2   4   3      481.02      490.56      3.82 o 
   3   4   3       38.56       35.52      0.64 o 
   4   4   3      140.55      139.50      1.19 o 
   5   4   3      293.80      311.26      2.39 o 
   6   4   3       58.05       46.01      1.03 o 
   7   4   3       34.71       31.82      1.05 o 
   8   4   3       98.42       97.92      1.65 o 
   9   4   3       19.81       18.21      1.15 o 
  10   4   3      181.11      194.19      4.13 o 
  11   4   3        1.24        1.29      1.94 o 
 -12   5   3        0.32        1.28      1.53 o 
 -11   5   3       14.48       14.56      1.53 o 
 -10   5   3        0.19        1.17      0.85 o 
  -9   5   3       21.19       21.31      0.82 o 
  -8   5   3       46.55       43.92      0.78 o 
  -7   5   3      275.27      256.32      2.43 o 
  -6   5   3      227.38      215.14      1.79 o 
  -5   5   3       82.67       70.95      1.41 o 
  -4   5   3        0.00        1.35      0.41 o 
  -3   5   3       35.03       31.53      0.56 o 
  -2   5   3      219.26      226.82      1.07 o 
  -1   5   3       60.74       71.98      0.79 o 
   0   5   3       19.11       24.38      0.43 o 
   1   5   3      848.99      890.85     10.36 o 
   2   5   3      128.59      129.05      0.69 o 
   3   5   3      108.47      102.14      1.30 o 
   4   5   3      358.24      373.48      4.75 o 
   5   5   3      186.60      200.73      2.09 o 
   6   5   3       72.37       60.44      1.09 o 
   7   5   3       10.20        5.85      1.10 o 
   8   5   3        3.13        3.47      0.91 o 
   9   5   3      177.86      167.55      3.77 o 
  10   5   3      130.40      146.69      1.93 o 
  11   5   3        0.03        3.66      2.22 o 
 -11   6   3       66.62       66.81      3.03 o 
 -10   6   3       31.09       31.57      2.38 o 
  -9   6   3        6.46        7.36      0.85 o 
  -8   6   3      111.04      119.54      1.82 o 
  -7   6   3       10.52        8.52      0.57 o 
  -6   6   3        6.27        9.90      0.63 o 
  -5   6   3     1938.56     2066.78     16.33 o 
  -4   6   3        9.28       14.27      0.83 o 
  -3   6   3        5.68        5.66      0.48 o 
  -2   6   3       78.40       72.34      0.85 o 
  -1   6   3       41.20       34.69      0.59 o 
   0   6   3       20.38       24.01      0.48 o 
   1   6   3      468.12      490.73      3.31 o 
   2   6   3        7.86        7.54      0.42 o 
   3   6   3        2.42        5.34      0.74 o 
   4   6   3      233.21      252.06      1.87 o 
   5   6   3      104.48       86.32      1.68 o 
   6   6   3      109.70      105.03      1.33 o 
   7   6   3        2.06        2.52      0.90 o 
   8   6   3        7.00        9.55      1.24 o 
   9   6   3        6.04        8.59      1.20 o 
  10   6   3       23.02       23.62      1.65 o 
 -11   7   3        1.85        6.34      3.16 o 
 -10   7   3        0.76        1.51      0.97 o 
  -9   7   3       19.05       20.21      0.97 o 
  -8   7   3      105.73      104.94      2.19 o 
  -7   7   3       20.32       19.57      0.89 o 
  -6   7   3       24.06       24.75      0.75 o 
  -5   7   3      302.31      294.18      3.28 o 
  -4   7   3      196.15      199.50      2.54 o 
  -3   7   3       40.96       38.56      0.85 o 
  -2   7   3       13.00       12.57      0.52 o 
  -1   7   3      454.01      475.12      3.55 o 
   0   7   3      120.01      116.85      1.03 o 
   1   7   3        0.49        0.67      0.44 o 
   2   7   3        0.97        1.54      0.43 o 
   3   7   3        3.52        3.46      0.55 o 
   4   7   3      215.06      215.15      2.02 o 
   5   7   3       79.62       68.94      1.15 o 
   6   7   3        3.84        7.99      0.95 o 
   7   7   3        7.38        4.76      1.11 o 
   8   7   3       54.25       61.47      1.45 o 
   9   7   3       13.38       16.90      1.33 o 
  10   7   3        2.10        2.75      1.93 o 
 -10   8   3      101.68      102.61      2.50 o 
  -9   8   3       23.67       24.09      1.03 o 
  -8   8   3       86.45       83.74      2.03 o 
  -7   8   3      266.14      268.50      2.97 o 
  -6   8   3       15.66       14.89      0.78 o 
  -5   8   3       11.74       11.28      0.66 o 
  -4   8   3       69.64       67.41      0.90 o 
  -3   8   3      704.31      677.67      5.68 o 
  -2   8   3        2.05        1.90      0.48 o 
  -1   8   3      486.22      464.44      2.55 o 
   0   8   3       19.18       15.26      0.66 o 
   1   8   3        6.95        5.56      0.58 o 
   2   8   3      144.99      146.22      1.54 o 
   3   8   3        0.01        0.67      0.58 o 
   4   8   3        7.10        5.58      0.76 o 
   5   8   3       90.31       93.61      1.49 o 
   6   8   3      155.82      150.06      2.57 o 
   7   8   3       24.36       23.15      1.38 o 
   8   8   3       14.36       15.52      1.51 o 
   9   8   3        2.07        1.07      1.56 o 
 -10   9   3        0.89        0.00      1.80 o 
  -9   9   3        1.50        0.85      0.90 o 
  -8   9   3      152.27      158.69      4.56 o 
  -7   9   3        0.13        1.20      0.81 o 
  -6   9   3      169.14      170.68      2.26 o 
  -5   9   3       22.53       19.51      0.75 o 
  -4   9   3      107.47      105.33      1.87 o 
  -3   9   3       47.26       45.90      1.36 o 
  -2   9   3        2.74        3.66      0.58 o 
  -1   9   3       29.47       29.59      0.80 o 
   0   9   3       55.09       56.48      0.93 o 
   1   9   3       46.71       45.93      0.96 o 
   2   9   3        0.64        0.72      0.44 o 
   3   9   3        0.16        0.82      0.67 o 
   4   9   3      342.76      327.18      4.40 o 
   5   9   3       32.68       33.03      1.62 o 
   6   9   3      173.86      179.81      3.85 o 
   7   9   3       17.35       13.22      1.11 o 
  -9  10   3       48.30       50.03      1.65 o 
  -8  10   3        0.07        1.88      0.96 o 
  -7  10   3       16.89       19.80      1.11 o 
  -6  10   3      118.48      110.45      1.49 o 
  -5  10   3        8.41        9.74      0.99 o 
  -4  10   3        1.04        1.67      0.77 o 
  -3  10   3        0.58        0.99      0.59 o 
  -2  10   3       17.70       16.95      1.04 o 
  -1  10   3       79.52       75.32      1.10 o 
   0  10   3       11.67        9.05      0.66 o 
   1  10   3       33.07       30.95      0.84 o 
   2  10   3       22.17       20.78      1.04 o 
   3  10   3        6.44        6.13      0.74 o 
   4  10   3        3.45        5.41      1.03 o 
   5  10   3       36.21       34.51      1.74 o 
   6  10   3        6.39        5.66      2.00 o 
  -8  11   3        0.04        1.16      1.28 o 
  -7  11   3       16.44       13.07      1.26 o 
  -6  11   3       52.89       50.92      1.81 o 
  -5  11   3       18.64       17.13      1.05 o 
  -4  11   3        3.14        2.42      0.81 o 
  -3  11   3      151.49      152.05      3.42 o 
  -2  11   3        0.22        0.88      0.70 o 
  -1  11   3      132.88      133.98      2.46 o 
   0  11   3      151.53      152.25      2.28 o 
   1  11   3        0.14        0.85      0.71 o 
   2  11   3       15.19       14.92      0.99 o 
   3  11   3       29.28       29.50      1.81 o 
   4  11   3        0.37        1.83      1.40 o 
   5  11   3       69.04       68.94      2.85 o 
  -6  12   3        2.01        3.46      1.84 o 
  -5  12   3       77.55       77.68      2.51 o 
  -4  12   3       11.34       10.19      1.27 o 
  -3  12   3        0.10        0.94      0.79 o 
  -2  12   3       14.29       17.10      1.09 o 
  -1  12   3       37.83       38.45      1.48 o 
   0  12   3      144.24      142.24      2.35 o 
   1  12   3       85.14       79.82      1.45 o 
   2  12   3        8.99        7.68      1.20 o 
   3  12   3       11.41        8.45      1.56 o 
   4  12   3       11.16        9.89      2.28 o 
  -4  13   3        5.95        6.38      2.22 o 
  -3  13   3      167.34      176.56      2.79 o 
  -2  13   3        2.99        1.53      1.40 o 
  -1  13   3        8.08       10.46      1.67 o 
   0  13   3       44.67       49.45      2.06 o 
   1  13   3       12.42       13.55      1.45 o 
   2  13   3        5.06        6.04      1.96 o 
 -14   0   4      125.54      125.19      3.62 o 
 -13   0   4        6.21        6.02      1.97 o 
 -12   0   4      228.09      224.39      7.07 o 
 -11   0   4     1010.53     1079.43      5.08 o 
 -10   0   4      984.67     1004.30      3.41 o 
  -9   0   4        2.67        2.91      0.78 o 
  -8   0   4      102.21      111.41      2.48 o 
  -7   0   4      862.32      922.72      3.58 o 
  -6   0   4      105.97       95.51      0.93 o 
  -5   0   4     3000.22     3220.79     33.98 o 
  -4   0   4      455.10      459.04     13.67 o 
  -3   0   4      271.34      254.46      7.20 o 
  -2   0   4     1630.05     1691.27     87.22 o 
  -1   0   4      101.51       84.45      0.67 o 
   0   0   4       15.59       13.84      0.40 o 
   1   0   4       64.48       84.11      2.32 o 
   2   0   4      140.14      125.75      1.35 o 
   3   0   4       71.08       75.64      1.03 o 
   4   0   4       24.32       24.69      0.66 o 
   5   0   4        9.79       11.05      0.95 o 
   6   0   4      537.42      480.41      5.11 o 
   7   0   4      834.91      799.35      6.71 o 
   8   0   4       81.32       73.11      2.74 o 
   9   0   4      390.37      409.90      5.69 o 
  10   0   4        4.53        3.04      2.38 o 
 -14   1   4       25.13       26.23      2.64 o 
 -13   1   4       59.35       62.76      1.98 o 
 -12   1   4        5.32        5.48      0.90 o 
 -11   1   4       87.72       87.74      2.32 o 
 -10   1   4       16.49       17.92      0.83 o 
  -9   1   4       62.39       66.50      1.18 o 
  -8   1   4        2.65        5.16      0.53 o 
  -7   1   4      282.55      293.87      2.99 o 
  -6   1   4       74.54       69.56      1.31 o 
  -5   1   4      421.45      429.12      5.58 o 
  -4   1   4        1.39        1.35      0.58 o 
  -3   1   4        0.10        1.12      0.49 o 
  -2   1   4     1966.46     2169.68     50.41 o 
  -1   1   4      748.90      774.16      9.87 o 
   0   1   4     2131.56     2395.72     12.11 o 
   1   1   4       14.26       22.96      0.86 o 
   2   1   4     1527.28     1764.91     24.81 o 
   3   1   4       38.30       33.16      0.70 o 
   4   1   4      390.49      401.46      4.25 o 
   5   1   4      126.37      119.21      2.72 o 
   6   1   4      697.43      683.72      7.24 o 
   7   1   4     1172.28     1119.77      5.50 o 
   8   1   4      107.03      110.61      3.16 o 
   9   1   4        6.75        7.56      1.61 o 
  10   1   4        5.83        6.41      1.78 o 
 -14   2   4       27.67       32.90      3.23 o 
 -13   2   4       88.49       84.76      1.61 o 
 -12   2   4       27.45       25.19      1.17 o 
 -11   2   4      514.77      503.98      9.26 o 
 -10   2   4      332.05      335.75      3.43 o 
  -9   2   4      115.03      110.27      1.28 o 
  -8   2   4      142.23      145.50      1.65 o 
  -7   2   4       56.90       58.48      1.42 o 
  -6   2   4      385.50      383.67      2.33 o 
  -5   2   4      527.51      550.41      4.26 o 
  -4   2   4      761.62      845.31      5.49 o 
  -3   2   4      880.38      965.33      2.88 o 
  -2   2   4     1109.28     1275.73      7.51 o 
  -1   2   4      119.33      124.63      0.90 o 
   0   2   4      223.68      216.41      1.70 o 
   1   2   4      231.07      230.37      2.75 o 
   2   2   4       22.39       26.02      0.96 o 
   3   2   4      142.10      159.87      1.93 o 
   4   2   4       82.73       86.72      1.72 o 
   5   2   4      986.07      928.00     10.20 o 
   6   2   4        4.91        7.27      0.90 o 
   7   2   4        0.66        2.09      0.98 o 
   8   2   4       43.02       35.15      2.08 o 
   9   2   4        1.84        3.81      1.59 o 
  10   2   4       44.95       44.47      2.66 o 
 -14   3   4        2.07        4.36      1.73 o 
 -13   3   4       64.31       60.93      1.86 o 
 -12   3   4       47.04       51.20      2.33 o 
 -11   3   4       67.54       67.31      1.21 o 
 -10   3   4       27.94       32.75      1.09 o 
  -9   3   4      154.10      149.06      1.61 o 
  -8   3   4      360.93      350.88      2.04 o 
  -7   3   4       73.50       80.82      0.86 o 
  -6   3   4       97.42       91.43      0.96 o 
  -5   3   4      664.79      736.84      4.54 o 
  -4   3   4     1786.63     1976.67     21.17 o 
  -3   3   4      627.78      707.28      5.24 o 
  -2   3   4       72.86       96.75      1.27 o 
  -1   3   4       26.59       34.75      0.89 o 
   0   3   4      795.92      783.80      6.36 o 
   1   3   4       33.86       29.19      0.62 o 
   2   3   4      780.26      821.19      9.27 o 
   3   3   4      378.25      411.49      1.55 o 
   4   3   4       32.15       36.14      0.68 o 
   5   3   4      741.66      716.99     10.02 o 
   6   3   4      439.02      400.28      4.85 o 
   7   3   4      267.95      258.87      5.69 o 
   8   3   4       74.86       84.18      2.30 o 
   9   3   4      383.65      375.10      3.94 o 
  10   3   4       60.20       67.35      2.69 o 
 -12   4   4        8.79        7.75      1.13 o 
 -11   4   4        0.48        1.71      0.74 o 
 -10   4   4       11.43        8.16      0.80 o 
  -9   4   4      413.93      408.71      3.88 o 
  -8   4   4      379.88      372.62      3.24 o 
  -7   4   4      366.42      376.82      4.54 o 
  -6   4   4        0.01        1.76      0.42 o 
  -5   4   4      140.26      143.01      1.95 o 
  -4   4   4     1835.60     2009.73     17.69 o 
  -3   4   4      952.97      997.76      5.98 o 
  -2   4   4      458.63      515.81      3.44 o 
  -1   4   4        2.04        4.36      0.61 o 
   0   4   4      155.91      161.48      1.28 o 
   1   4   4       25.92       18.65      0.46 o 
   2   4   4      395.46      407.32      3.85 o 
   3   4   4       22.51       25.16      0.63 o 
   4   4   4      192.71      185.38      2.10 o 
   5   4   4        8.19        7.42      0.83 o 
   6   4   4      123.04      121.68      1.38 o 
   7   4   4        0.04        1.79      0.81 o 
   8   4   4       49.81       48.00      1.59 o 
   9   4   4        0.01        1.87      1.22 o 
  10   4   4      120.80      137.57      2.76 o 
  11   4   4       46.46       49.94      2.74 o 
 -12   5   4       69.99       68.27      2.55 o 
 -11   5   4      182.07      172.97      3.58 o 
 -10   5   4        2.74        2.08      0.66 o 
  -9   5   4        7.48        5.95      0.61 o 
  -8   5   4      175.40      167.63      1.15 o 
  -7   5   4      848.59      876.54      7.38 o 
  -6   5   4      193.73      188.69      2.04 o 
  -5   5   4      107.94      118.61      1.28 o 
  -4   5   4       85.86       90.75      0.82 o 
  -3   5   4       64.70       66.50      0.72 o 
  -2   5   4      333.97      361.85      1.71 o 
  -1   5   4        0.91        0.87      0.29 o 
   0   5   4      435.15      482.57      5.30 o 
   1   5   4       90.96      100.76      1.30 o 
   2   5   4      493.24      473.52      5.21 o 
   3   5   4      436.36      422.93      3.75 o 
   4   5   4      379.35      352.81      1.90 o 
   5   5   4       66.40       62.54      2.66 o 
   6   5   4       46.64       39.75      1.84 o 
   7   5   4       17.16       19.84      1.28 o 
   8   5   4       34.13       40.19      1.33 o 
   9   5   4       54.79       49.28      1.55 o 
  10   5   4       12.42       16.81      2.04 o 
 -11   6   4       74.86       79.71      1.58 o 
 -10   6   4        5.72        6.24      0.94 o 
  -9   6   4        0.01        0.93      0.70 o 
  -8   6   4        0.98        0.87      0.66 o 
  -7   6   4       63.09       63.26      0.85 o 
  -6   6   4     2094.80     2245.83     17.58 o 
  -5   6   4      963.49      960.57      6.36 o 
  -4   6   4       12.38       10.03      0.61 o 
  -3   6   4      104.57      106.50      1.07 o 
  -2   6   4       12.78       15.75      0.54 o 
  -1   6   4        1.48        2.61      0.43 o 
   0   6   4      339.82      371.57      4.32 o 
   1   6   4       60.22       65.13      0.94 o 
   2   6   4       52.53       52.89      1.04 o 
   3   6   4       47.62       44.88      0.74 o 
   4   6   4      613.56      592.07      3.49 o 
   5   6   4       64.57       62.65      2.12 o 
   6   6   4      107.63      107.58      1.47 o 
   7   6   4        3.75        4.89      1.00 o 
   8   6   4      166.60      186.41      2.09 o 
   9   6   4        0.02        0.85      1.09 o 
  10   6   4       56.23       58.54      2.90 o 
 -11   7   4       79.89       89.41      2.40 o 
 -10   7   4      103.01      104.17      1.60 o 
  -9   7   4        3.80        3.12      0.96 o 
  -8   7   4       35.75       37.68      1.31 o 
  -7   7   4      188.56      182.63      2.16 o 
  -6   7   4       11.28       10.45      0.72 o 
  -5   7   4      297.52      281.74      1.72 o 
  -4   7   4        0.64        0.57      0.50 o 
  -3   7   4       15.43       13.37      0.56 o 
  -2   7   4      124.58      131.54      1.07 o 
  -1   7   4      420.55      432.65      1.98 o 
   0   7   4        0.02        1.54      0.49 o 
   1   7   4       25.75       25.55      0.93 o 
   2   7   4      429.77      438.92      2.57 o 
   3   7   4      407.01      420.88      4.66 o 
   4   7   4      804.85      781.48      8.33 o 
   5   7   4        1.20        3.18      1.13 o 
   6   7   4       40.72       32.59      2.61 o 
   7   7   4       25.33       24.93      1.93 o 
   8   7   4       28.66       30.73      3.03 o 
   9   7   4       66.54       83.80      3.07 o 
 -11   8   4        1.11        0.82      1.81 o 
 -10   8   4        5.69        4.16      0.92 o 
  -9   8   4       18.38       15.61      1.16 o 
  -8   8   4       83.02       78.21      1.70 o 
  -7   8   4      338.25      332.91      5.47 o 
  -6   8   4      117.07      119.42      1.20 o 
  -5   8   4       20.17       17.93      0.76 o 
  -4   8   4       75.90       70.14      1.22 o 
  -3   8   4      409.36      395.27      3.28 o 
  -2   8   4       32.05       28.20      0.71 o 
  -1   8   4       45.99       55.97      0.88 o 
   0   8   4       16.89       22.92      0.94 o 
   1   8   4       49.19       42.03      1.38 o 
   2   8   4       24.51       21.67      0.90 o 
   3   8   4      190.18      185.53      1.43 o 
   4   8   4        1.27        1.10      0.70 o 
   5   8   4       82.63       81.18      1.63 o 
   6   8   4        0.81        2.17      1.16 o 
   7   8   4        0.30        2.45      1.29 o 
   8   8   4       36.62       31.41      2.27 o 
   9   8   4       21.58       23.94      2.42 o 
 -10   9   4       61.23       67.53      1.93 o 
  -9   9   4        0.06        1.38      0.91 o 
  -8   9   4       22.21       26.10      1.55 o 
  -7   9   4       79.28       75.95      1.77 o 
  -6   9   4       28.84       25.47      0.86 o 
  -5   9   4       23.12       20.88      0.79 o 
  -4   9   4       34.61       33.92      0.95 o 
  -3   9   4      291.62      282.96      3.27 o 
  -2   9   4      112.22      108.87      1.38 o 
  -1   9   4        2.90        3.20      0.71 o 
   0   9   4       13.03       10.62      0.70 o 
   1   9   4        8.96        9.35      0.76 o 
   2   9   4        3.58        3.61      0.77 o 
   3   9   4      110.31      112.05      1.58 o 
   4   9   4       14.87       20.31      1.67 o 
   5   9   4       64.95       66.40      1.77 o 
   6   9   4      115.15      115.64      1.85 o 
   7   9   4        2.35        3.83      1.79 o 
   8   9   4       26.13       21.42      2.51 o 
  -9  10   4       24.55       15.99      1.97 o 
  -8  10   4      145.10      145.39      2.00 o 
  -7  10   4      115.06      119.52      1.48 o 
  -6  10   4        0.91        0.84      0.73 o 
  -5  10   4        0.60        2.49      0.91 o 
  -4  10   4       31.50       34.76      1.45 o 
  -3  10   4       93.29       85.17      1.38 o 
  -2  10   4      133.06      126.30      1.83 o 
  -1  10   4       38.60       38.68      1.16 o 
   0  10   4        2.82        3.43      0.70 o 
   1  10   4       20.24       16.92      0.77 o 
   2  10   4        0.57        0.62      0.77 o 
   3  10   4       50.55       47.62      1.13 o 
   4  10   4        0.18        1.47      0.77 o 
   5  10   4        9.55       10.21      1.57 o 
   6  10   4       12.95       14.04      1.94 o 
   7  10   4        4.77        3.43      1.59 o 
  -8  11   4       87.27       96.37      2.51 o 
  -7  11   4        0.08        0.62      1.15 o 
  -6  11   4        5.85        6.77      1.10 o 
  -5  11   4       43.40       41.36      1.38 o 
  -4  11   4        0.55        1.42      0.87 o 
  -3  11   4        0.24        2.12      0.91 o 
  -2  11   4       33.77       32.42      1.62 o 
  -1  11   4       18.59       16.44      0.88 o 
   0  11   4       15.71       12.61      0.93 o 
   1  11   4       94.01       87.27      1.77 o 
   2  11   4      233.61      232.77      2.12 o 
   3  11   4        9.04        7.05      0.85 o 
   4  11   4       13.35       13.28      1.18 o 
  -6  12   4        0.00        0.98      1.26 o 
  -5  12   4       36.60       35.75      1.93 o 
  -4  12   4       12.21        8.99      1.48 o 
  -3  12   4        8.27        9.73      1.44 o 
  -2  12   4       12.94       13.75      1.11 o 
  -1  12   4        1.22        2.53      1.02 o 
   0  12   4        8.65        9.81      1.61 o 
   1  12   4        0.11        1.32      0.87 o 
   2  12   4        6.49        5.12      1.80 o 
   3  12   4        1.75        5.66      2.01 o 
  -3  13   4      205.02      198.82      2.78 o 
  -2  13   4       85.08       83.06      2.76 o 
  -1  13   4        1.42        3.08      1.26 o 
   0  13   4       16.78       16.19      1.56 o 
 -14   1   5        1.87        2.11      1.28 o 
 -13   1   5       86.31       89.24      3.08 o 
 -12   1   5        8.12        8.83      1.19 o 
 -11   1   5      123.65      122.14      1.38 o 
 -10   1   5      249.64      252.43      3.63 o 
  -9   1   5       14.65       13.69      0.58 o 
  -8   1   5        1.62        3.13      0.46 o 
  -7   1   5        3.89        5.60      0.64 o 
  -6   1   5       93.89       91.31      0.63 o 
  -5   1   5        5.48        3.75      0.45 o 
  -4   1   5        2.39        1.66      0.48 o 
  -3   1   5      715.68      700.77     11.75 o 
  -2   1   5      241.56      253.28      3.98 o 
  -1   1   5       77.60       97.56      1.28 o 
   0   1   5      477.15      525.50      8.88 o 
   1   1   5      322.01      368.93      4.25 o 
   2   1   5       26.33       24.29      0.48 o 
   3   1   5       16.73       16.15      0.87 o 
   4   1   5      209.16      177.74      2.29 o 
   5   1   5       92.93      107.37      1.89 o 
   6   1   5      128.85      113.28      2.09 o 
   7   1   5      241.51      224.29      2.85 o 
   8   1   5       60.98       62.46      2.30 o 
   9   1   5      120.60      133.41      2.78 o 
 -14   2   5       30.24       26.36      1.83 o 
 -13   2   5       99.49       98.64      2.62 o 
 -12   2   5      350.42      339.80      5.71 o 
 -11   2   5       93.58       93.94      1.40 o 
 -10   2   5       46.18       43.53      0.87 o 
  -9   2   5      181.79      174.99      2.13 o 
  -8   2   5       26.75       28.55      0.68 o 
  -7   2   5      103.14      102.83      1.12 o 
  -6   2   5      288.37      290.72      2.28 o 
  -5   2   5      322.83      316.85      2.42 o 
  -4   2   5      599.47      588.07      3.08 o 
  -3   2   5      318.16      363.54      3.33 o 
  -2   2   5      561.86      584.85      4.56 o 
  -1   2   5        0.56        1.77      0.41 o 
   0   2   5        0.00        0.78      0.31 o 
   1   2   5       87.27       98.73      0.76 o 
   2   2   5       20.35       15.24      0.51 o 
   3   2   5        7.48       13.53      0.83 o 
   4   2   5        0.19        1.24      0.49 o 
   5   2   5      512.15      520.76      9.66 o 
   6   2   5      134.79      122.48      2.18 o 
   7   2   5       17.97       19.58      1.95 o 
   8   2   5       28.05       23.24      2.65 o 
   9   2   5        5.81        5.41      1.83 o 
 -14   3   5       65.71       72.12      2.93 o 
 -13   3   5        0.80        1.83      1.08 o 
 -12   3   5       26.57       24.38      1.55 o 
 -11   3   5        0.82        2.07      0.70 o 
 -10   3   5       15.37       16.01      1.20 o 
  -9   3   5      131.66      124.91      1.67 o 
  -8   3   5       51.72       49.41      1.66 o 
  -7   3   5      126.63      124.69      1.20 o 
  -6   3   5       82.51       84.31      1.61 o 
  -5   3   5      361.97      414.73      1.65 o 
  -4   3   5      392.33      364.19      2.17 o 
  -3   3   5        1.97        1.54      0.32 o 
  -2   3   5     2005.49     2278.39     19.06 o 
  -1   3   5       39.06       31.18      0.59 o 
   0   3   5        0.77        1.78      0.38 o 
   1   3   5        0.04        0.75      0.34 o 
   2   3   5       19.70       15.11      1.03 o 
   3   3   5       32.78       38.61      0.68 o 
   4   3   5      159.30      153.48      1.49 o 
   5   3   5      478.86      445.95      2.58 o 
   6   3   5       50.07       51.09      1.22 o 
   7   3   5      300.39      272.60      3.13 o 
   8   3   5        3.98        3.53      1.04 o 
   9   3   5       30.55       31.89      1.60 o 
  10   3   5        6.53        5.03      1.69 o 
 -13   4   5       47.73       40.65      2.67 o 
 -12   4   5        6.20        6.74      0.99 o 
 -11   4   5        4.95        4.48      0.74 o 
 -10   4   5       19.39       17.90      0.97 o 
  -9   4   5       49.14       48.65      0.83 o 
  -8   4   5      453.04      459.53      5.25 o 
  -7   4   5      468.33      469.03      3.97 o 
  -6   4   5       16.34       16.73      0.70 o 
  -5   4   5        8.05        8.35      0.56 o 
  -4   4   5       39.74       52.23      1.10 o 
  -3   4   5       37.77       45.77      0.53 o 
  -2   4   5      126.77      129.60      1.47 o 
  -1   4   5      194.57      202.34      1.31 o 
   0   4   5       33.57       35.64      0.65 o 
   1   4   5        0.67        1.54      0.56 o 
   2   4   5      324.66      324.73      1.90 o 
   3   4   5     1279.45     1234.22     13.13 o 
   4   4   5       37.95       39.51      1.19 o 
   5   4   5       71.60       61.34      1.54 o 
   6   4   5       17.31       13.77      1.05 o 
   7   4   5        4.30        3.70      1.02 o 
   8   4   5        3.09        3.11      1.11 o 
   9   4   5       32.60       37.48      1.72 o 
  10   4   5       86.77       98.74      3.21 o 
 -12   5   5       64.05       59.44      1.91 o 
 -11   5   5       16.50       14.01      0.84 o 
 -10   5   5        0.42        0.98      0.57 o 
  -9   5   5        9.77       10.42      0.66 o 
  -8   5   5      113.47      116.48      2.49 o 
  -7   5   5       13.99       18.80      2.14 o 
  -6   5   5      367.37      360.47      4.52 o 
  -5   5   5       63.99       77.99      0.96 o 
  -4   5   5       12.86       16.77      0.66 o 
  -3   5   5        1.59        3.97      0.71 o 
  -2   5   5       73.89       71.39      1.04 o 
  -1   5   5       57.03       52.76      1.14 o 
   0   5   5      651.94      661.45      7.33 o 
   1   5   5     1048.86     1033.56      8.69 o 
   2   5   5      331.14      314.51      2.25 o 
   3   5   5      442.58      435.67      2.36 o 
   4   5   5       36.64       35.60      0.87 o 
   5   5   5        5.45        4.26      0.88 o 
   6   5   5        2.21        1.51      0.97 o 
   7   5   5       63.60       65.64      1.50 o 
   8   5   5        0.99        2.82      1.29 o 
   9   5   5      100.47      100.70      3.17 o 
  10   5   5        2.09        1.28      1.77 o 
 -12   6   5        3.38        4.21      1.34 o 
 -11   6   5       18.00       17.87      1.33 o 
 -10   6   5       38.77       38.87      1.30 o 
  -9   6   5       10.15        8.52      0.74 o 
  -8   6   5       85.51       85.05      0.98 o 
  -7   6   5       20.57       21.69      0.86 o 
  -6   6   5      513.55      526.01      4.40 o 
  -5   6   5      195.86      172.15      1.21 o 
  -4   6   5        5.66        4.99      0.54 o 
  -3   6   5       48.65       37.89      0.90 o 
  -2   6   5       11.41       13.50      0.62 o 
  -1   6   5        3.66        1.86      0.50 o 
   0   6   5       65.36       68.84      1.18 o 
   1   6   5        5.12        6.50      0.74 o 
   2   6   5        2.02        2.75      0.56 o 
   3   6   5      157.47      158.03      1.92 o 
   4   6   5       29.88       23.18      0.95 o 
   5   6   5        6.43        5.32      1.03 o 
   6   6   5       70.80       71.10      1.95 o 
   7   6   5       53.43       47.49      1.53 o 
   8   6   5       10.24       13.42      1.29 o 
   9   6   5       32.49       30.81      2.05 o 
 -12   7   5        0.39        1.89      1.51 o 
 -11   7   5        5.75        3.49      1.49 o 
 -10   7   5        0.34        1.27      1.04 o 
  -9   7   5        6.85        6.86      0.96 o 
  -8   7   5       11.57       10.74      0.96 o 
  -7   7   5        7.54        8.22      0.77 o 
  -6   7   5      472.48      484.75      4.40 o 
  -5   7   5      240.04      223.26      1.37 o 
  -4   7   5       51.48       39.72      0.83 o 
  -3   7   5       35.12       32.89      0.83 o 
  -2   7   5      140.79      129.43      1.24 o 
  -1   7   5      103.31      103.68      1.05 o 
   0   7   5        9.46        8.84      0.53 o 
   1   7   5       23.21       25.78      0.81 o 
   2   7   5      277.57      278.80      3.60 o 
   3   7   5      160.18      159.85      2.20 o 
   4   7   5       59.64       59.39      2.87 o 
   5   7   5        2.41        1.57      0.90 o 
   6   7   5       21.41       26.85      1.49 o 
   7   7   5       12.66       13.60      1.26 o 
   8   7   5        7.13        9.36      1.54 o 
   9   7   5      105.21      127.10      3.51 o 
 -11   8   5       55.13       58.73      1.80 o 
 -10   8   5      104.38      110.81      1.87 o 
  -9   8   5      229.59      247.72      2.29 o 
  -8   8   5      412.20      415.30      4.14 o 
  -7   8   5       25.23       25.82      1.03 o 
  -6   8   5       38.47       36.68      0.91 o 
  -5   8   5       66.08       67.24      1.09 o 
  -4   8   5        0.00        1.37      0.67 o 
  -3   8   5       40.72       32.13      0.86 o 
  -2   8   5        6.51        7.68      0.70 o 
  -1   8   5      232.13      215.73      2.40 o 
   0   8   5      111.91      101.51      1.82 o 
   1   8   5        1.81        1.95      0.62 o 
   2   8   5       12.82       10.93      0.75 o 
   3   8   5        5.95        8.43      0.82 o 
   4   8   5       64.91       64.88      2.82 o 
   5   8   5        0.59        0.90      1.03 o 
   6   8   5       36.94       43.62      1.52 o 
   7   8   5       11.19       11.84      3.14 o 
   8   8   5        0.86        2.11      1.71 o 
 -10   9   5       17.15       22.57      1.54 o 
  -9   9   5       48.10       47.91      1.54 o 
  -8   9   5        3.04        2.20      0.94 o 
  -7   9   5        0.87        1.66      0.96 o 
  -6   9   5        0.88        1.12      0.80 o 
  -5   9   5       28.07       26.81      0.92 o 
  -4   9   5       39.40       40.28      1.85 o 
  -3   9   5       33.11       34.05      1.04 o 
  -2   9   5       50.73       40.88      1.52 o 
  -1   9   5       70.07       62.95      1.11 o 
   0   9   5      275.95      265.11      1.87 o 
   1   9   5       26.09       28.31      0.91 o 
   2   9   5      106.04      109.40      1.71 o 
   3   9   5      396.68      404.80      7.08 o 
   4   9   5      233.82      232.35      3.34 o 
   5   9   5        0.08        1.00      1.31 o 
   6   9   5        2.59        3.52      1.36 o 
   7   9   5      115.44      131.46      3.35 o 
  -9  10   5      282.30      297.89      4.54 o 
  -8  10   5       33.81       33.00      2.14 o 
  -7  10   5       25.96       25.26      1.24 o 
  -6  10   5       51.36       52.39      1.40 o 
  -5  10   5        8.21        8.56      1.00 o 
  -4  10   5       89.53       91.62      2.11 o 
  -3  10   5       32.42       28.71      1.04 o 
  -2  10   5        2.14        3.31      1.19 o 
  -1  10   5       93.14       87.76      1.19 o 
   0  10   5      109.32      115.80      2.06 o 
   1  10   5       37.08       38.84      2.01 o 
   2  10   5        1.30        2.80      0.96 o 
   3  10   5       18.72       18.56      1.26 o 
   4  10   5        7.18        7.72      1.39 o 
   5  10   5       66.27       64.09      2.69 o 
   6  10   5        7.33       11.12      2.67 o 
  -8  11   5        0.03        0.96      1.28 o 
  -7  11   5       32.81       34.66      2.37 o 
  -6  11   5       22.92       24.82      1.42 o 
  -5  11   5       26.73       24.13      1.24 o 
  -4  11   5       67.71       62.87      2.49 o 
  -3  11   5        0.04        2.65      0.93 o 
  -2  11   5       49.26       48.39      1.46 o 
  -1  11   5       81.73       88.86      1.31 o 
   0  11   5        3.16        3.93      0.89 o 
   1  11   5        6.41        4.09      1.00 o 
   2  11   5       46.91       43.02      1.52 o 
   3  11   5       11.69       13.33      1.44 o 
   4  11   5       26.09       24.24      2.25 o 
  -6  12   5        0.07        0.59      1.24 o 
  -5  12   5        3.62        2.55      1.37 o 
  -4  12   5      219.86      249.25      3.04 o 
  -3  12   5       60.87       68.36      2.60 o 
  -2  12   5        2.50        2.61      1.24 o 
  -1  12   5       18.57       16.30      1.61 o 
   0  12   5       25.93       30.66      2.43 o 
   1  12   5       30.31       30.51      1.80 o 
   2  12   5        5.69        7.88      1.21 o 
 -14   0   6      177.09      183.21      4.15 o 
 -13   0   6      356.96      376.10      5.19 o 
 -12   0   6      166.00      165.07      2.21 o 
 -11   0   6      139.23      144.27      2.05 o 
 -10   0   6      151.17      155.08      1.71 o 
  -9   0   6       23.50       20.44      0.87 o 
  -8   0   6        0.89        1.29      0.73 o 
  -7   0   6      140.34      149.57      3.07 o 
  -6   0   6      716.39      736.28      3.16 o 
  -5   0   6      669.84      742.36      4.98 o 
  -4   0   6     1709.14     1927.99     30.33 o 
  -3   0   6       14.57       10.26      0.86 o 
  -2   0   6       21.79       16.74      2.21 o 
  -1   0   6      708.22      751.61     33.37 o 
   0   0   6       32.84       32.99      1.66 o 
   1   0   6      511.62      601.69     26.57 o 
   2   0   6      112.23      133.88      2.36 o 
   3   0   6        0.52        0.92      0.62 o 
   4   0   6      645.52      618.02     29.24 o 
   5   0   6      140.43      143.16      3.06 o 
   6   0   6       49.31       37.07      2.50 o 
   7   0   6       69.67       66.07      3.21 o 
   8   0   6       41.59       36.98      2.77 o 
   9   0   6       31.91       32.65      3.80 o 
 -14   1   6       18.20       14.37      1.68 o 
 -13   1   6      133.23      135.88      2.58 o 
 -12   1   6      193.70      196.58      2.86 o 
 -11   1   6      349.97      365.15      2.35 o 
 -10   1   6       10.64       10.04      0.73 o 
  -9   1   6       26.33       25.81      0.74 o 
  -8   1   6       52.36       53.41      1.06 o 
  -7   1   6       38.34       33.64      0.69 o 
  -6   1   6      139.01      149.13      1.67 o 
  -5   1   6      183.88      181.59      2.21 o 
  -4   1   6      693.55      733.83      9.07 o 
  -3   1   6       22.09       20.10      0.73 o 
  -2   1   6       35.90       41.92      0.98 o 
  -1   1   6      255.61      279.88      3.71 o 
   0   1   6      772.96      841.52     15.67 o 
   1   1   6       73.15       61.83      1.27 o 
   2   1   6        2.31        4.05      0.73 o 
   3   1   6       74.52       66.53      1.28 o 
   4   1   6       94.44      113.10      1.65 o 
   5   1   6     1334.93     1233.64     14.17 o 
   6   1   6       85.32      102.41      4.24 o 
   7   1   6       87.74       75.67      2.14 o 
   8   1   6       67.47       67.47      4.30 o 
   9   1   6      106.41      108.11      2.71 o 
 -14   2   6       50.34       48.63      1.99 o 
 -13   2   6      105.03      101.62      1.77 o 
 -12   2   6        2.23        1.86      0.79 o 
 -11   2   6       30.99       30.22      0.94 o 
 -10   2   6       84.75       85.67      1.15 o 
  -9   2   6      781.53      801.47      8.54 o 
  -8   2   6       87.31       86.16      0.86 o 
  -7   2   6      254.11      261.05      1.75 o 
  -6   2   6       98.97       88.92      1.15 o 
  -5   2   6      197.72      191.82      2.82 o 
  -4   2   6        0.37        0.89      0.41 o 
  -3   2   6       81.51       92.81      1.21 o 
  -2   2   6       12.60       13.55      0.91 o 
  -1   2   6      300.27      320.38      3.80 o 
   0   2   6     1009.36     1044.95     12.70 o 
   1   2   6        2.02        1.36      0.39 o 
   2   2   6       16.48       17.23      0.67 o 
   3   2   6       57.09       48.71      1.22 o 
   4   2   6       13.08        8.48      0.65 o 
   5   2   6       17.09       12.40      1.11 o 
   6   2   6      145.81      137.47      2.63 o 
   7   2   6      116.99      135.99      2.20 o 
   8   2   6        2.41        2.92      1.08 o 
   9   2   6       55.14       64.43      2.22 o 
  10   2   6       48.23       45.07      2.84 o 
 -14   3   6      169.38      171.77      2.84 o 
 -13   3   6        1.70        1.11      1.01 o 
 -12   3   6        7.57        7.36      0.84 o 
 -11   3   6       37.75       39.41      2.00 o 
 -10   3   6        3.69        3.92      0.61 o 
  -9   3   6      111.12      110.17      1.08 o 
  -8   3   6       22.00       19.06      0.65 o 
  -7   3   6       44.89       41.24      1.92 o 
  -6   3   6       52.77       58.00      0.70 o 
  -5   3   6       30.41       25.98      0.53 o 
  -4   3   6       75.37       84.63      1.16 o 
  -3   3   6      322.91      344.06      1.92 o 
  -2   3   6       56.35       60.32      0.70 o 
  -1   3   6      603.96      573.79      2.80 o 
   0   3   6      609.52      606.08      4.62 o 
   1   3   6        8.07        8.35      0.61 o 
   2   3   6        0.81        1.13      0.55 o 
   3   3   6      893.67      902.60     11.81 o 
   4   3   6      540.64      539.74      8.70 o 
   5   3   6       23.41       23.40      1.11 o 
   6   3   6       13.36       11.77      1.15 o 
   7   3   6       17.17       22.51      2.29 o 
   8   3   6        0.44        1.64      1.28 o 
   9   3   6      215.25      245.21      8.73 o 
  10   3   6       29.37       42.10      2.91 o 
 -13   4   6       50.70       47.26      2.01 o 
 -12   4   6        9.33       11.60      1.01 o 
 -11   4   6      157.49      153.08      1.94 o 
 -10   4   6       17.08       17.12      1.07 o 
  -9   4   6       49.51       47.47      1.79 o 
  -8   4   6       16.30       16.37      0.71 o 
  -7   4   6      439.84      416.39      3.27 o 
  -6   4   6       55.56       51.82      3.30 o 
  -5   4   6      139.95      132.42      1.61 o 
  -4   4   6        5.44        5.39      0.52 o 
  -3   4   6       25.51       27.18      0.63 o 
  -2   4   6       99.71      109.91      1.71 o 
  -1   4   6        1.15        0.83      0.42 o 
   0   4   6       62.21       65.24      0.88 o 
   1   4   6      276.49      282.68      4.21 o 
   2   4   6       52.95       51.55      1.16 o 
   3   4   6      297.04      295.55      1.77 o 
   4   4   6       68.71       66.65      1.00 o 
   5   4   6      111.73      105.70      4.29 o 
   6   4   6      370.78      367.09      9.58 o 
   7   4   6        2.04        5.29      1.44 o 
   8   4   6        6.45        6.70      1.35 o 
   9   4   6      158.27      180.07      3.91 o 
 -13   5   6        8.17       11.51      2.36 o 
 -12   5   6       88.65       94.88      1.40 o 
 -11   5   6        2.90        3.54      0.73 o 
 -10   5   6       27.06       24.38      0.95 o 
  -9   5   6       88.93       84.88      1.01 o 
  -8   5   6      510.27      512.98      4.30 o 
  -7   5   6      852.31      865.28     10.44 o 
  -6   5   6      707.69      748.81      4.49 o 
  -5   5   6      326.26      330.83      3.03 o 
  -4   5   6      164.91      161.61      1.30 o 
  -3   5   6      301.76      301.66      1.89 o 
  -2   5   6       24.69       26.53      0.94 o 
  -1   5   6      131.32      127.51      1.10 o 
   0   5   6      241.56      236.00      3.97 o 
   1   5   6      928.84      942.87      6.39 o 
   2   5   6       84.40       78.39      1.22 o 
   3   5   6     1453.29     1492.76     22.00 o 
   4   5   6      293.70      277.23      4.13 o 
   5   5   6        2.75        2.20      1.10 o 
   6   5   6       10.44        7.90      1.57 o 
   7   5   6       48.81       49.58      2.82 o 
   8   5   6        8.37        8.20      2.35 o 
   9   5   6       10.45       11.48      2.66 o 
 -12   6   6       15.82       19.30      2.36 o 
 -11   6   6       92.66      100.12      1.32 o 
 -10   6   6      111.38      116.31      1.90 o 
  -9   6   6       12.23       11.51      0.94 o 
  -8   6   6       21.72       20.63      0.74 o 
  -7   6   6        8.99       12.58      0.76 o 
  -6   6   6      161.40      181.44      1.42 o 
  -5   6   6      328.54      298.78      1.67 o 
  -4   6   6        0.63        0.95      0.53 o 
  -3   6   6      166.80      140.00      1.97 o 
  -2   6   6      122.57      108.39      1.08 o 
  -1   6   6        0.20        0.95      0.58 o 
   0   6   6       18.21       16.18      0.82 o 
   1   6   6      874.26      882.14      9.41 o 
   2   6   6       35.02       34.51      0.99 o 
   3   6   6       95.42       91.67      2.08 o 
   4   6   6       12.75       13.77      1.75 o 
   5   6   6       52.52       54.66      1.47 o 
   6   6   6      149.69      150.75      5.46 o 
   7   6   6      138.46      151.05     12.49 o 
   8   6   6      203.18      238.93      4.31 o 
 -12   7   6        1.93        1.13      1.57 o 
 -11   7   6       13.98       15.60      1.75 o 
 -10   7   6       44.98       38.18      1.42 o 
  -9   7   6      115.82      113.49      1.37 o 
  -8   7   6      130.14      128.07      2.28 o 
  -7   7   6       23.01       25.07      1.49 o 
  -6   7   6        6.16        4.81      0.77 o 
  -5   7   6      221.61      216.25      3.92 o 
  -4   7   6       13.66        8.45      0.73 o 
  -3   7   6       75.48       67.11      1.62 o 
  -2   7   6      146.65      121.35      1.19 o 
  -1   7   6      305.90      313.53      2.53 o 
   0   7   6       13.71       13.99      0.94 o 
   1   7   6     1705.98     1771.24     17.82 o 
   2   7   6      132.16      134.41      1.69 o 
   3   7   6      139.32      137.85      1.65 o 
   4   7   6       97.38       99.06      2.47 o 
   5   7   6       10.46       11.15      1.63 o 
   6   7   6        7.45       12.01      1.47 o 
   7   7   6      318.42      348.09      4.70 o 
   8   7   6       22.20       19.61      2.88 o 
 -11   8   6       53.39       64.02      4.77 o 
 -10   8   6       28.31       28.76      1.73 o 
  -9   8   6       95.12       99.48      1.60 o 
  -8   8   6      276.86      273.72      3.01 o 
  -7   8   6        3.33        2.19      0.80 o 
  -6   8   6       34.38       31.35      1.00 o 
  -5   8   6        3.90        3.20      0.75 o 
  -4   8   6       14.64       12.29      0.76 o 
  -3   8   6       42.90       36.32      1.03 o 
  -2   8   6      263.68      262.49      2.67 o 
  -1   8   6       47.75       50.36      1.49 o 
   0   8   6       12.44       10.61      1.11 o 
   1   8   6       33.86       33.29      1.42 o 
   2   8   6       37.37       33.63      0.98 o 
   3   8   6       25.56       28.80      1.26 o 
   4   8   6       26.06       25.69      1.47 o 
   5   8   6        6.89        8.08      1.32 o 
   6   8   6       27.10       33.03      2.02 o 
   7   8   6       41.99       46.49      2.65 o 
 -10   9   6       14.56       19.74      3.08 o 
  -9   9   6        1.45        1.06      1.09 o 
  -8   9   6        0.58        0.01      1.06 o 
  -7   9   6        0.14        1.93      0.98 o 
  -6   9   6       68.32       60.75      1.15 o 
  -5   9   6        7.23        5.72      0.84 o 
  -4   9   6        4.91        5.06      0.91 o 
  -3   9   6      365.85      370.44      3.72 o 
  -2   9   6       27.66       22.61      1.03 o 
  -1   9   6       90.34       73.37      1.25 o 
   0   9   6        0.04        1.10      0.98 o 
   1   9   6       34.89       34.10      1.44 o 
   2   9   6        8.25        8.99      0.89 o 
   3   9   6      222.89      237.68      2.09 o 
   4   9   6       35.69       39.09      1.74 o 
   5   9   6        0.28        1.33      1.38 o 
   6   9   6      115.16      128.68      3.49 o 
  -9  10   6       66.14       55.28      2.00 o 
  -8  10   6        0.98        0.86      1.21 o 
  -7  10   6       18.24       16.33      1.62 o 
  -6  10   6       16.84       18.79      1.27 o 
  -5  10   6       40.56       44.55      1.75 o 
  -4  10   6        7.22        6.58      0.98 o 
  -3  10   6      264.24      262.71      2.09 o 
  -2  10   6       16.18       17.84      1.14 o 
  -1  10   6       34.58       31.91      1.34 o 
   0  10   6        0.00        2.04      1.10 o 
   1  10   6       25.53       21.55      1.59 o 
   2  10   6        8.79       11.48      1.14 o 
   3  10   6        0.27        0.90      1.17 o 
   4  10   6       29.05       31.61      2.63 o 
   5  10   6      116.73      119.40      3.18 o 
  -7  11   6        0.12        0.00      1.45 o 
  -6  11   6      115.37      126.66      5.98 o 
  -5  11   6       36.21       35.84      1.80 o 
  -4  11   6        0.51        1.26      1.22 o 
  -3  11   6       43.07       45.76      1.42 o 
  -2  11   6        2.88        2.93      1.04 o 
  -1  11   6        2.45        3.88      1.01 o 
   0  11   6        0.05        1.35      1.39 o 
   1  11   6        1.85        3.14      1.66 o 
   2  11   6        5.36        6.30      2.14 o 
   3  11   6       82.38       95.61      2.96 o 
  -5  12   6        4.36        4.10      1.17 o 
  -4  12   6        0.72        0.89      1.30 o 
  -3  12   6       19.19       21.63      2.03 o 
  -2  12   6        8.26       10.14      1.50 o 
  -1  12   6        6.85        5.26      1.36 o 
   0  12   6       23.84       29.69      3.16 o 
   1  12   6        8.65       13.98      2.75 o 
 -14   1   7        1.54        0.48      1.67 o 
 -13   1   7      119.73      122.98      2.60 o 
 -12   1   7       23.54       23.31      0.98 o 
 -11   1   7        3.91        3.37      0.73 o 
 -10   1   7       69.65       75.79      1.29 o 
  -9   1   7        3.96        3.54      0.58 o 
  -8   1   7       76.52       71.82      1.56 o 
  -7   1   7       43.96       50.23      1.07 o 
  -6   1   7       53.83       55.34      1.55 o 
  -5   1   7       84.93       94.67      2.47 o 
  -4   1   7      200.82      205.24      3.01 o 
  -3   1   7      384.00      343.30      3.82 o 
  -2   1   7       43.31       41.25      0.84 o 
  -1   1   7        3.30        2.19      0.55 o 
   0   1   7       83.88       71.69      1.11 o 
   1   1   7       41.06       31.65      0.69 o 
   2   1   7       23.13       18.06      0.83 o 
   3   1   7      343.32      283.66      3.21 o 
   4   1   7       29.21       29.51      1.03 o 
   5   1   7        2.94        4.46      0.86 o 
   6   1   7        0.32        1.79      1.03 o 
   7   1   7       30.35       31.96      1.34 o 
   8   1   7       74.37       84.88      4.16 o 
   9   1   7       10.28        9.25      2.29 o 
 -14   2   7       91.54       92.42      2.39 o 
 -13   2   7       98.79      102.78      1.63 o 
 -12   2   7       20.90       20.52      0.93 o 
 -11   2   7       22.87       19.56      0.85 o 
 -10   2   7       46.42       47.05      1.32 o 
  -9   2   7      316.22      304.86      4.40 o 
  -8   2   7      221.19      233.78      3.80 o 
  -7   2   7      147.61      147.75      1.77 o 
  -6   2   7       54.61       61.30      2.25 o 
  -5   2   7        0.14        1.03      0.41 o 
  -4   2   7      213.47      211.47      1.58 o 
  -3   2   7      159.30      179.13      1.31 o 
  -2   2   7       28.38       28.47      0.84 o 
  -1   2   7        9.92       15.52      0.56 o 
   0   2   7       31.08       29.32      0.92 o 
   1   2   7      147.85      146.58      1.75 o 
   2   2   7      104.72      109.94      1.66 o 
   3   2   7        3.54        2.01      0.74 o 
   4   2   7      311.79      266.64      6.32 o 
   5   2   7       49.27       44.01      1.29 o 
   6   2   7        4.42        4.69      0.90 o 
   7   2   7       72.32       74.45      1.82 o 
   8   2   7       34.86       38.38      1.71 o 
   9   2   7        6.68        6.65      1.94 o 
 -13   3   7       35.41       34.56      2.09 o 
 -12   3   7       62.45       62.92      1.52 o 
 -11   3   7       10.75        8.45      0.91 o 
 -10   3   7       65.13       66.51      1.07 o 
  -9   3   7      200.91      192.00      2.81 o 
  -8   3   7        0.01        1.09      0.57 o 
  -7   3   7       32.01       29.34      0.73 o 
  -6   3   7       48.81       42.33      0.91 o 
  -5   3   7      266.16      260.41      3.34 o 
  -4   3   7        1.27        1.31      0.41 o 
  -3   3   7      144.15      147.23      1.63 o 
  -2   3   7     2090.65     2287.53     15.12 o 
  -1   3   7      464.08      423.97      1.48 o 
   0   3   7      179.32      157.81      1.37 o 
   1   3   7       89.57       82.03      1.50 o 
   2   3   7      560.78      549.28      6.23 o 
   3   3   7      305.60      296.23      2.15 o 
   4   3   7      429.01      430.49     14.92 o 
   5   3   7       79.03       75.55      5.21 o 
   6   3   7       94.46       95.30      5.02 o 
   7   3   7      187.24      200.31      4.42 o 
   8   3   7       14.04       14.05      1.62 o 
   9   3   7        0.04        0.70      2.22 o 
 -13   4   7       36.60       42.05      2.42 o 
 -12   4   7       70.86       73.00      1.27 o 
 -11   4   7      100.20       92.92      1.59 o 
 -10   4   7      107.42      110.45      1.69 o 
  -9   4   7      201.87      200.99      2.32 o 
  -8   4   7       48.67       60.47      0.91 o 
  -7   4   7      827.89      797.81      6.38 o 
  -6   4   7        8.28        4.59      0.70 o 
  -5   4   7        1.94        1.82      0.51 o 
  -4   4   7       23.59       20.34      0.70 o 
  -3   4   7       73.07       72.33      0.80 o 
  -2   4   7      121.02      127.79      1.32 o 
  -1   4   7       64.27       58.97      1.11 o 
   0   4   7       65.74       59.09      0.88 o 
   1   4   7       96.92       95.18      1.02 o 
   2   4   7        1.36        2.66      0.73 o 
   3   4   7      286.43      282.09      2.53 o 
   4   4   7        6.39        8.46      1.47 o 
   5   4   7        0.86        3.39      1.19 o 
   6   4   7       29.82       32.46      3.30 o 
   7   4   7      115.66      123.48      2.63 o 
   8   4   7      159.03      170.98      3.85 o 
 -13   5   7       27.06       27.75      1.46 o 
 -12   5   7        1.25        2.04      0.91 o 
 -11   5   7        0.64        1.90      0.67 o 
 -10   5   7       25.43       24.41      1.32 o 
  -9   5   7        7.78        5.96      0.67 o 
  -8   5   7       31.76       31.40      1.40 o 
  -7   5   7      219.62      205.86      1.40 o 
  -6   5   7      332.59      310.69      2.95 o 
  -5   5   7      132.82      139.63      1.24 o 
  -4   5   7      110.14      131.62      1.23 o 
  -3   5   7       49.65       52.25      0.93 o 
  -2   5   7      111.13      114.90      1.19 o 
  -1   5   7      577.63      552.93      3.60 o 
   0   5   7      328.74      321.71      3.01 o 
   1   5   7        8.22       10.01      0.73 o 
   2   5   7     1263.63     1293.29     10.53 o 
   3   5   7      171.63      172.73      4.70 o 
   4   5   7        5.26        5.66      1.79 o 
   5   5   7       22.87       19.18      1.69 o 
   6   5   7        9.05        4.88      1.40 o 
   7   5   7       22.02       19.41      2.11 o 
   8   5   7       10.82        8.74      1.96 o 
 -12   6   7        1.25        0.46      0.91 o 
 -11   6   7        7.90       10.26      0.85 o 
 -10   6   7       40.30       37.24      1.67 o 
  -9   6   7       27.00       25.57      1.07 o 
  -8   6   7        8.93        9.80      0.90 o 
  -7   6   7        4.89        3.45      0.77 o 
  -6   6   7       73.73       58.12      2.32 o 
  -5   6   7       37.48       26.53      1.05 o 
  -4   6   7       34.12       24.73      0.77 o 
  -3   6   7       16.99       20.64      0.76 o 
  -2   6   7        0.61        0.97      0.54 o 
  -1   6   7       93.78       84.46      1.00 o 
   0   6   7       20.53       18.36      0.82 o 
   1   6   7      529.32      539.28      3.77 o 
   2   6   7       97.77       90.91      1.91 o 
   3   6   7        2.13        2.14      0.82 o 
   4   6   7      157.57      153.21      2.85 o 
   5   6   7        8.57        7.30      1.23 o 
   6   6   7        4.73        5.80      2.00 o 
   7   6   7       32.64       33.16      1.99 o 
 -11   7   7       32.58       31.16      1.75 o 
 -10   7   7        2.52        1.90      1.13 o 
  -9   7   7       89.29       85.44      2.19 o 
  -8   7   7      169.23      163.05      1.85 o 
  -7   7   7       94.83       87.91      1.33 o 
  -6   7   7        5.83        4.93      0.71 o 
  -5   7   7        0.00        0.64      0.65 o 
  -4   7   7       24.58       20.27      1.16 o 
  -3   7   7      122.38       99.52      2.03 o 
  -2   7   7        5.22        2.30      0.62 o 
  -1   7   7        2.11        2.26      0.88 o 
   0   7   7        1.47        2.05      0.89 o 
   1   7   7      140.89      135.34      1.62 o 
   2   7   7      291.07      291.00      2.13 o 
   3   7   7       33.21       33.96      1.57 o 
   4   7   7       17.21       15.14      1.24 o 
   5   7   7       22.77       21.02      3.67 o 
   6   7   7        5.08        8.58      2.38 o 
   7   7   7        2.04        2.12      2.36 o 
 -11   8   7        9.72        7.53      1.57 o 
 -10   8   7        6.81        3.18      1.24 o 
  -9   8   7        0.10        0.63      1.03 o 
  -8   8   7       41.55       36.68      1.62 o 
  -7   8   7        8.67        5.15      0.95 o 
  -6   8   7        1.96        1.74      0.78 o 
  -5   8   7      177.82      175.80      1.56 o 
  -4   8   7       17.66       19.39      1.00 o 
  -3   8   7      115.42       98.88      1.22 o 
  -2   8   7       46.83       43.05      1.07 o 
  -1   8   7      199.10      201.37      2.30 o 
   0   8   7       90.88       91.18      3.52 o 
   1   8   7       32.85       32.85      1.29 o 
   2   8   7        8.43        6.72      0.92 o 
   3   8   7       30.86       29.37      1.43 o 
   4   8   7        3.04        3.06      1.16 o 
   5   8   7        1.27        2.44      1.63 o 
   6   8   7      500.03      549.55      5.78 o 
 -10   9   7        7.96        7.42      1.32 o 
  -9   9   7        9.92        9.44      1.56 o 
  -8   9   7      106.39      111.63      2.05 o 
  -7   9   7        4.94        5.13      0.96 o 
  -6   9   7       12.10       12.96      1.04 o 
  -5   9   7       45.45       46.66      1.18 o 
  -4   9   7       49.03       47.19      1.50 o 
  -3   9   7      113.81      108.07      1.51 o 
  -2   9   7        2.18        1.86      0.78 o 
  -1   9   7       42.22       44.30      1.53 o 
   0   9   7        2.05        1.75      1.04 o 
   1   9   7       16.58       15.35      1.31 o 
   2   9   7        1.12        1.05      1.19 o 
   3   9   7        2.76        3.51      1.27 o 
   4   9   7      100.70      106.66      2.45 o 
   5   9   7       17.23       17.80      2.28 o 
  -8  10   7        7.41        7.45      2.23 o 
  -7  10   7        6.90        6.81      1.28 o 
  -6  10   7       29.65       35.59      1.60 o 
  -5  10   7      110.60      119.71      3.04 o 
  -4  10   7        3.33        3.14      0.93 o 
  -3  10   7       21.87       21.04      1.39 o 
  -2  10   7        0.67        2.05      0.84 o 
  -1  10   7        3.40        7.53      1.51 o 
   0  10   7       56.88       52.05      1.75 o 
   1  10   7       47.91       43.73      1.72 o 
   2  10   7       31.04       26.95      2.46 o 
   3  10   7        0.32        0.95      2.06 o 
   4  10   7       47.78       49.30      2.75 o 
  -6  11   7       46.65       63.55      5.29 o 
  -5  11   7      152.05      144.32      2.53 o 
  -4  11   7       23.71       29.84      3.51 o 
  -3  11   7        0.39        1.40      1.13 o 
  -2  11   7       67.66       71.50      1.92 o 
  -1  11   7        0.03        3.20      2.04 o 
   0  11   7        0.75        2.31      2.08 o 
   1  11   7        2.50        2.47      2.13 o 
   2  11   7        1.14        1.23      1.77 o 
 -13   0   8      115.82      124.56      5.52 o 
 -12   0   8      106.61      108.17      2.47 o 
 -11   0   8      726.65      747.40      4.27 o 
 -10   0   8       13.54       15.10      1.06 o 
  -9   0   8       10.56       11.47      1.03 o 
  -8   0   8       55.09       49.03      4.97 o 
  -7   0   8        5.04        4.40      1.85 o 
  -6   0   8      483.74      513.92      8.06 o 
  -5   0   8       18.81       18.89      1.61 o 
  -4   0   8       67.42       62.49      5.71 o 
  -3   0   8      269.93      250.82      2.67 o 
  -2   0   8      302.99      303.79      7.91 o 
  -1   0   8      520.30      511.42      5.62 o 
   0   0   8       59.66       50.45      1.66 o 
   1   0   8      421.25      365.18      8.37 o 
   2   0   8      792.92      662.96     17.67 o 
   3   0   8       40.87       26.64      1.64 o 
   4   0   8       15.78        9.59      1.44 o 
   5   0   8      221.36      205.97      5.30 o 
   6   0   8        0.15        1.41      1.36 o 
   7   0   8       48.72       59.72      2.15 o 
   8   0   8        5.03        4.51      1.67 o 
 -13   1   8        3.01        2.70      0.88 o 
 -12   1   8       12.85       13.03      1.01 o 
 -11   1   8       86.48       86.34      1.26 o 
 -10   1   8        8.10        7.27      0.97 o 
  -9   1   8       49.56       43.05      1.89 o 
  -8   1   8        5.43        3.64      0.74 o 
  -7   1   8      335.94      334.27      2.80 o 
  -6   1   8      208.86      219.20      2.13 o 
  -5   1   8      104.55       94.08      1.12 o 
  -4   1   8     1490.44     1515.72     18.17 o 
  -3   1   8      597.08      570.75      6.62 o 
  -2   1   8      183.19      169.21      3.01 o 
  -1   1   8      239.55      221.56      4.41 o 
   0   1   8       81.49       74.70      2.14 o 
   1   1   8       40.00       30.87      1.35 o 
   2   1   8      275.87      249.65      4.07 o 
   3   1   8        2.14        2.15      0.59 o 
   4   1   8        3.41        2.00      0.64 o 
   5   1   8       35.06       32.73      1.08 o 
   6   1   8        1.54        1.85      0.97 o 
   7   1   8        9.04       12.68      1.83 o 
   8   1   8       78.60       81.55      2.98 o 
 -13   2   8        2.11        2.08      0.90 o 
 -12   2   8        1.00        1.23      0.92 o 
 -11   2   8       50.97       54.42      1.43 o 
 -10   2   8       72.56       75.81      1.27 o 
  -9   2   8      292.62      281.39      2.38 o 
  -8   2   8       38.83       38.67      0.85 o 
  -7   2   8       59.57       60.62      0.78 o 
  -6   2   8        2.12        2.46      0.51 o 
  -5   2   8       23.28       22.84      0.57 o 
  -4   2   8       47.85       54.46      0.98 o 
  -3   2   8      145.97      155.42      2.04 o 
  -2   2   8      181.19      167.07      2.35 o 
  -1   2   8       42.08       53.80      0.94 o 
   0   2   8      108.54       93.20      1.09 o 
   1   2   8      144.92      142.60      1.41 o 
   2   2   8      343.81      327.62      6.27 o 
   3   2   8       69.50       61.73      2.28 o 
   4   2   8       20.99       18.98      1.61 o 
   5   2   8       54.28       51.22      2.78 o 
   6   2   8       66.38       70.74      6.29 o 
   7   2   8       16.58       24.32      2.56 o 
   8   2   8      101.74      129.36      3.54 o 
 -13   3   8       16.65       18.43      1.72 o 
 -12   3   8       60.65       59.70      1.30 o 
 -11   3   8       23.97       19.24      0.95 o 
 -10   3   8      406.74      410.88      4.39 o 
  -9   3   8      545.37      563.89     10.03 o 
  -8   3   8       10.18       12.68      0.78 o 
  -7   3   8       18.82       18.47      1.01 o 
  -6   3   8        5.32        6.25      0.51 o 
  -5   3   8       72.51       63.17      1.13 o 
  -4   3   8        4.09        3.49      0.49 o 
  -3   3   8      658.39      629.59      7.21 o 
  -2   3   8      662.00      614.76      8.13 o 
  -1   3   8      620.41      626.56      5.64 o 
   0   3   8      765.66      755.00      6.99 o 
   1   3   8      128.78      120.16      1.36 o 
   2   3   8       31.92       27.39      1.56 o 
   3   3   8        7.68        7.13      0.87 o 
   4   3   8       74.35       63.79      2.91 o 
   5   3   8        6.33        4.19      1.16 o 
   6   3   8        0.35        1.18      1.79 o 
   7   3   8        0.55        1.59      1.31 o 
   8   3   8       32.93       36.82      2.73 o 
 -13   4   8       75.06       83.42      3.30 o 
 -12   4   8        0.48        2.73      0.97 o 
 -11   4   8       12.00       14.03      1.23 o 
 -10   4   8       13.07       13.12      1.43 o 
  -9   4   8        3.61        2.93      0.64 o 
  -8   4   8       20.20       15.75      0.90 o 
  -7   4   8       14.37        8.50      0.98 o 
  -6   4   8       74.20       68.94      1.58 o 
  -5   4   8      121.22      133.97      5.08 o 
  -4   4   8       24.35       22.29      1.11 o 
  -3   4   8       11.31       16.93      0.55 o 
  -2   4   8       25.22       25.81      0.77 o 
  -1   4   8        9.09        7.17      0.74 o 
   0   4   8     1102.15     1115.21     11.96 o 
   1   4   8       26.00       24.56      1.15 o 
   2   4   8        0.11        1.36      0.79 o 
   3   4   8       17.09       14.24      0.97 o 
   4   4   8       30.94       24.05      1.25 o 
   5   4   8      114.90      115.50      2.31 o 
   6   4   8      142.12      157.36      4.51 o 
   7   4   8       24.13       23.52      2.07 o 
 -12   5   8       31.48       31.20      1.09 o 
 -11   5   8        0.43        1.37      0.72 o 
 -10   5   8       16.89       17.21      2.08 o 
  -9   5   8       14.29       13.93      0.77 o 
  -8   5   8        3.14        5.48      1.16 o 
  -7   5   8      100.81      100.81      2.62 o 
  -6   5   8        7.03        5.32      0.78 o 
  -5   5   8       62.20       51.61      1.09 o 
  -4   5   8      344.47      328.72      1.78 o 
  -3   5   8       72.72       68.18      0.96 o 
  -2   5   8       27.01       27.78      0.80 o 
  -1   5   8      268.72      265.16      2.54 o 
   0   5   8      535.56      530.54      3.14 o 
   1   5   8      100.03       94.12      1.79 o 
   2   5   8       37.41       37.81      1.20 o 
   3   5   8       12.09       11.09      1.15 o 
   4   5   8       69.92       61.32      2.97 o 
   5   5   8      498.02      543.23     11.97 o 
   6   5   8       20.35       13.58      2.00 o 
   7   5   8       60.43       72.12      3.05 o 
 -12   6   8        0.14        0.89      1.00 o 
 -11   6   8       83.38       79.04      2.02 o 
 -10   6   8       11.69       11.28      1.54 o 
  -9   6   8      150.23      151.11      2.64 o 
  -8   6   8       20.57       19.20      0.95 o 
  -7   6   8        5.05        8.54      1.47 o 
  -6   6   8       25.04       20.86      0.96 o 
  -5   6   8      184.17      164.73      2.18 o 
  -4   6   8      122.23      119.83      1.70 o 
  -3   6   8        6.43        4.84      0.68 o 
  -2   6   8       50.86       52.51      0.95 o 
  -1   6   8       63.49       61.73      2.07 o 
   0   6   8      153.70      154.59      2.70 o 
   1   6   8       82.14       79.23      1.35 o 
   2   6   8      363.90      368.13      2.72 o 
   3   6   8       20.79       22.28      1.36 o 
   4   6   8       91.14       95.13      2.32 o 
   5   6   8        7.10        9.67      1.73 o 
   6   6   8        2.67        3.60      1.72 o 
 -11   7   8        9.81        5.28      1.64 o 
 -10   7   8       95.59       96.22      3.69 o 
  -9   7   8       29.42       22.39      1.14 o 
  -8   7   8      429.90      433.58      5.29 o 
  -7   7   8      182.20      180.42      2.40 o 
  -6   7   8      197.03      201.23      2.10 o 
  -5   7   8       13.23       15.38      0.94 o 
  -4   7   8        6.36        7.13      0.87 o 
  -3   7   8       92.12       76.96      1.13 o 
  -2   7   8        3.86        2.99      0.64 o 
  -1   7   8      326.92      334.59      3.67 o 
   0   7   8      296.39      304.12      2.46 o 
   1   7   8      546.94      560.93      4.46 o 
   2   7   8      232.03      229.84      4.20 o 
   3   7   8       42.16       42.60      1.64 o 
   4   7   8       78.85       83.07      2.34 o 
   5   7   8       53.06       55.02      2.85 o 
   6   7   8        0.31        1.83      1.81 o 
 -10   8   8        1.85        1.71      1.35 o 
  -9   8   8       14.33       15.46      2.14 o 
  -8   8   8      123.68      125.29      2.61 o 
  -7   8   8      181.19      190.93      1.89 o 
  -6   8   8       27.26       26.19      1.00 o 
  -5   8   8       20.19       19.30      0.97 o 
  -4   8   8        3.74        2.69      0.72 o 
  -3   8   8       11.06        5.08      1.00 o 
  -2   8   8       24.70       22.99      1.08 o 
  -1   8   8      102.73      103.76      1.79 o 
   0   8   8       85.35       91.24      1.71 o 
   1   8   8        5.31        5.53      1.18 o 
   2   8   8       58.97       59.85      1.45 o 
   3   8   8      132.72      146.14      2.74 o 
   4   8   8       41.06       43.27      2.18 o 
   5   8   8       30.47       36.21      2.87 o 
  -9   9   8       49.29       36.71      2.57 o 
  -8   9   8       64.03       71.60      2.78 o 
  -7   9   8        6.15        9.64      1.75 o 
  -6   9   8       47.38       48.57      1.22 o 
  -5   9   8        5.50        4.32      0.91 o 
  -4   9   8        7.50        5.63      0.98 o 
  -3   9   8        3.10        2.84      0.90 o 
  -2   9   8       40.93       33.31      1.73 o 
  -1   9   8      381.34      369.02      4.59 o 
   0   9   8       25.24       22.10      1.36 o 
   1   9   8       77.54       86.12      2.52 o 
   2   9   8       71.41       73.67      2.96 o 
   3   9   8        4.92        4.99      2.25 o 
   4   9   8       26.32       21.27      1.98 o 
  -7  10   8       59.43       68.30      2.07 o 
  -6  10   8        3.10        1.52      1.29 o 
  -5  10   8       16.80       18.46      3.54 o 
  -4  10   8      177.25      190.68      2.61 o 
  -3  10   8       18.90       15.34      1.27 o 
  -2  10   8       55.23       58.76      3.19 o 
  -1  10   8       44.82       45.83      3.45 o 
   0  10   8       15.98       16.40      2.31 o 
   1  10   8       32.53       34.56      2.79 o 
   2  10   8       26.16       23.24      2.26 o 
  -5  11   8       22.74       19.20      1.77 o 
  -4  11   8        1.41        2.04      1.32 o 
  -3  11   8      140.57      152.15      4.20 o 
  -2  11   8        2.05        1.71      1.73 o 
  -1  11   8        1.33        4.73      2.11 o 
 -13   1   9        5.74        4.82      1.01 o 
 -12   1   9      217.32      220.60      1.82 o 
 -11   1   9      155.59      157.95      1.80 o 
 -10   1   9       20.28       21.64      1.09 o 
  -9   1   9        0.15        1.03      0.77 o 
  -8   1   9        0.76        2.62      0.98 o 
  -7   1   9       28.90       28.41      2.18 o 
  -6   1   9      735.81      743.87      8.60 o 
  -5   1   9        8.71        9.69      0.96 o 
  -4   1   9      761.56      740.92      7.49 o 
  -3   1   9      402.02      382.62      8.07 o 
  -2   1   9      192.72      191.47      3.56 o 
  -1   1   9       52.16       46.16      1.56 o 
   0   1   9       17.77       16.76      0.78 o 
   1   1   9        8.89        8.32      0.96 o 
   2   1   9      100.43       97.76      1.48 o 
   3   1   9      211.29      190.86      4.22 o 
   4   1   9       69.98       68.05      2.22 o 
   5   1   9       75.55       80.84      1.47 o 
   6   1   9       36.98       40.72      1.37 o 
   7   1   9        2.75        3.98      2.19 o 
 -13   2   9      104.12      101.93      1.63 o 
 -12   2   9       21.64       19.95      1.13 o 
 -11   2   9        5.19        5.81      1.08 o 
 -10   2   9       35.61       28.20      1.73 o 
  -9   2   9      139.67      127.83      3.12 o 
  -8   2   9        6.42        6.64      0.86 o 
  -7   2   9        1.30        2.06      0.69 o 
  -6   2   9       16.87       18.08      0.73 o 
  -5   2   9      209.80      204.10      2.23 o 
  -4   2   9      178.37      178.27      2.54 o 
  -3   2   9       84.23       75.51      0.89 o 
  -2   2   9      231.93      229.97      2.83 o 
  -1   2   9      160.78      142.16      2.10 o 
   0   2   9       82.94       69.10      2.33 o 
   1   2   9       13.06       15.24      0.87 o 
   2   2   9        0.22        1.17      0.83 o 
   3   2   9      196.41      178.31      4.25 o 
   4   2   9        0.54        2.32      1.31 o 
   5   2   9      132.32      144.16      7.22 o 
   6   2   9       83.49       91.47      2.20 o 
   7   2   9      158.31      189.46      2.69 o 
 -13   3   9        6.01        7.89      1.48 o 
 -12   3   9       10.28        7.79      1.24 o 
 -11   3   9        0.48        0.60      0.89 o 
 -10   3   9       23.72       22.02      1.13 o 
  -9   3   9       65.55       60.34      1.16 o 
  -8   3   9      115.44      114.02      1.24 o 
  -7   3   9        3.69        4.22      0.59 o 
  -6   3   9      185.88      180.07      2.58 o 
  -5   3   9        2.13        1.86      0.57 o 
  -4   3   9       53.89       47.87      1.51 o 
  -3   3   9      128.88      124.58      2.18 o 
  -2   3   9      177.17      177.49      1.84 o 
  -1   3   9       37.75       32.14      1.05 o 
   0   3   9       43.80       51.07      2.53 o 
   1   3   9       71.61       62.96      1.48 o 
   2   3   9        4.32        4.27      0.80 o 
   3   3   9      263.23      266.51      3.21 o 
   4   3   9        2.50        3.14      1.38 o 
   5   3   9       59.53       68.68      5.00 o 
   6   3   9        3.73        4.16      1.55 o 
   7   3   9       90.87       96.68      3.27 o 
 -12   4   9        4.90        5.24      0.93 o 
 -11   4   9       25.94       28.02      1.46 o 
 -10   4   9        0.17        0.37      0.70 o 
  -9   4   9       26.02       26.77      0.90 o 
  -8   4   9       46.49       40.80      0.94 o 
  -7   4   9        4.66        2.85      0.89 o 
  -6   4   9        7.56        6.04      0.91 o 
  -5   4   9      164.45      164.69      2.54 o 
  -4   4   9       10.59        9.91      0.76 o 
  -3   4   9      114.58      121.38      1.19 o 
  -2   4   9        4.26        2.83      1.01 o 
  -1   4   9       12.58       12.89      1.10 o 
   0   4   9       50.84       47.42      1.12 o 
   1   4   9       24.55       22.50      1.03 o 
   2   4   9       36.15       38.10      1.36 o 
   3   4   9       13.05       11.26      1.05 o 
   4   4   9        0.01        0.09      0.91 o 
   5   4   9        1.14        1.41      1.59 o 
   6   4   9        7.95       11.55      2.16 o 
 -12   5   9        1.54        0.86      0.98 o 
 -11   5   9       16.18       15.88      2.04 o 
 -10   5   9       23.69       26.98      1.75 o 
  -9   5   9        3.90        4.69      1.03 o 
  -8   5   9       51.64       54.53      1.44 o 
  -7   5   9       13.71       15.90      0.98 o 
  -6   5   9        2.04        1.67      0.79 o 
  -5   5   9       53.53       42.26      1.06 o 
  -4   5   9        9.36        6.75      0.81 o 
  -3   5   9        4.84        6.55      0.72 o 
  -2   5   9      122.68      120.53      2.15 o 
  -1   5   9       16.54       15.38      1.03 o 
   0   5   9       71.60       73.39      1.35 o 
   1   5   9       92.29       93.17      2.37 o 
   2   5   9       73.98       72.01      1.34 o 
   3   5   9        6.29        3.97      1.09 o 
   4   5   9       18.65       28.08      2.16 o 
   5   5   9        0.66        1.22      1.53 o 
   6   5   9        8.93        7.40      1.75 o 
 -11   6   9       30.35       30.05      2.43 o 
 -10   6   9       72.00       73.19      1.73 o 
  -9   6   9      190.34      203.70      2.02 o 
  -8   6   9        0.61        2.80      0.94 o 
  -7   6   9       23.46       23.51      1.14 o 
  -6   6   9       40.31       40.85      1.92 o 
  -5   6   9        0.02        1.55      0.72 o 
  -4   6   9       95.28       95.95      1.29 o 
  -3   6   9       22.85       23.42      0.84 o 
  -2   6   9        3.87        3.91      1.03 o 
  -1   6   9       51.14       51.61      1.81 o 
   0   6   9       24.26       24.86      1.39 o 
   1   6   9      236.39      241.69      2.67 o 
   2   6   9        1.43        0.94      1.13 o 
   3   6   9        8.69        5.35      1.42 o 
   4   6   9        7.78        6.83      1.80 o 
   5   6   9        4.20        5.68      2.11 o 
 -10   7   9       45.18       53.50      1.69 o 
  -9   7   9       40.35       41.23      4.03 o 
  -8   7   9       10.19       14.66      2.21 o 
  -7   7   9        2.62        2.15      0.93 o 
  -6   7   9       40.09       39.66      1.17 o 
  -5   7   9       31.30       34.22      1.10 o 
  -4   7   9        3.88        2.57      0.76 o 
  -3   7   9        0.04        1.45      0.76 o 
  -2   7   9      103.66      106.00      1.47 o 
  -1   7   9        5.14        4.07      1.11 o 
   0   7   9      335.46      345.15      3.31 o 
   1   7   9        1.95        2.40      1.06 o 
   2   7   9        2.97        3.47      1.26 o 
   3   7   9      102.66      103.01      3.22 o 
   4   7   9        0.04        1.29      1.63 o 
  -9   8   9        4.88        7.63      2.04 o 
  -8   8   9       19.18       23.66      1.46 o 
  -7   8   9       10.47       12.07      1.18 o 
  -6   8   9        6.43        3.97      0.92 o 
  -5   8   9        0.00        0.66      0.83 o 
  -4   8   9        0.01        0.52      0.83 o 
  -3   8   9        3.12        5.06      0.84 o 
  -2   8   9        0.40        0.99      1.25 o 
  -1   8   9      317.07      324.71      4.83 o 
   0   8   9       42.17       36.51      1.70 o 
   1   8   9       39.61       42.60      1.76 o 
   2   8   9        5.69        4.74      1.58 o 
   3   8   9       10.24        9.04      1.90 o 
  -8   9   9      312.97      389.99      4.01 o 
  -7   9   9       56.46       51.28      1.80 o 
  -6   9   9       27.14       30.45      2.05 o 
  -5   9   9        1.29        1.66      1.07 o 
  -4   9   9       16.56       15.99      1.08 o 
  -3   9   9       91.02       94.77      1.57 o 
  -2   9   9      325.26      362.80      3.04 o 
  -1   9   9      444.63      454.97     11.19 o 
   0   9   9       99.36       98.13      3.32 o 
   1   9   9       31.82       36.08      2.47 o 
   2   9   9        0.41        1.58      1.79 o 
  -6  10   9       51.62       53.85      1.92 o 
  -5  10   9       14.42       11.20      2.20 o 
  -4  10   9        3.51        3.39      1.33 o 
  -3  10   9      159.29      171.29      4.04 o 
  -2  10   9       14.30       13.08      2.89 o 
  -1  10   9       20.67       23.13      2.16 o 
   0  10   9        2.41        4.04      2.20 o 
 -13   0  10       40.98       47.25      2.03 o 
 -12   0  10        2.97        5.12      1.33 o 
 -11   0  10      576.36      582.01      5.47 o 
 -10   0  10       49.39       51.09      1.45 o 
  -9   0  10       18.87       17.54      2.08 o 
  -8   0  10       83.53       79.88      1.80 o 
  -7   0  10      270.72      278.28      4.44 o 
  -6   0  10      111.94      108.73      2.75 o 
  -5   0  10        6.18        8.60      3.00 o 
  -4   0  10     1224.62     1206.74     27.55 o 
  -3   0  10       47.28       46.07      1.77 o 
  -2   0  10       20.83       17.51      3.04 o 
  -1   0  10       88.92       79.08      3.76 o 
   0   0  10       10.90        7.79      2.31 o 
   1   0  10       87.14       66.00      2.74 o 
   2   0  10       14.71       11.22      2.11 o 
   3   0  10      485.79      468.68     19.12 o 
   4   0  10      189.87      213.76      3.37 o 
   5   0  10      420.49      526.06      5.19 o 
   6   0  10       83.61       98.85      3.14 o 
 -13   1  10      174.14      172.90      2.74 o 
 -12   1  10       73.98       71.52      1.59 o 
 -11   1  10      369.25      367.21      2.62 o 
 -10   1  10       15.50       16.10      1.32 o 
  -9   1  10        2.68        3.12      0.82 o 
  -8   1  10        0.65        0.43      0.77 o 
  -7   1  10       56.68       56.64      1.30 o 
  -6   1  10      807.62      819.28      8.79 o 
  -5   1  10     1055.86     1073.91     13.49 o 
  -4   1  10        0.08        0.72      0.68 o 
  -3   1  10       74.05       69.41      1.17 o 
  -2   1  10      994.48      977.13     18.62 o 
  -1   1  10       24.36       17.31      1.08 o 
   0   1  10      399.36      351.63      4.87 o 
   1   1  10      400.29      349.96      7.72 o 
   2   1  10       18.32       22.35      1.21 o 
   3   1  10       12.13       11.42      1.20 o 
   4   1  10       14.50       10.72      1.39 o 
   5   1  10       17.44       16.03      2.25 o 
   6   1  10        2.52        0.95      1.14 o 
 -12   2  10       46.84       47.09      2.59 o 
 -11   2  10        0.08        0.90      0.92 o 
 -10   2  10       84.92       77.46      2.60 o 
  -9   2  10        7.90        7.81      1.06 o 
  -8   2  10      115.02      116.11      2.57 o 
  -7   2  10       49.71       50.00      2.07 o 
  -6   2  10       27.06       26.26      0.85 o 
  -5   2  10       65.66       64.75      1.53 o 
  -4   2  10       84.72       81.81      1.22 o 
  -3   2  10       16.16       15.46      0.70 o 
  -2   2  10      677.94      659.59     13.89 o 
  -1   2  10        0.03        1.51      0.79 o 
   0   2  10       14.92       12.09      1.01 o 
   1   2  10      281.82      262.20      7.40 o 
   2   2  10        9.21       12.37      1.22 o 
   3   2  10       12.97        9.24      1.23 o 
   4   2  10        8.37        8.33      1.64 o 
   5   2  10        0.04        0.84      1.95 o 
   6   2  10        3.52        6.15      2.43 o 
 -12   3  10        5.42        3.78      1.22 o 
 -11   3  10       19.43       14.76      2.28 o 
 -10   3  10        2.44        3.27      1.11 o 
  -9   3  10       52.53       48.01      1.18 o 
  -8   3  10      502.19      505.14      2.35 o 
  -7   3  10      545.58      539.94      2.64 o 
  -6   3  10        0.54        1.65      0.65 o 
  -5   3  10        2.96        3.73      0.68 o 
  -4   3  10        8.24        7.93      0.66 o 
  -3   3  10        0.42        0.79      0.60 o 
  -2   3  10       24.03       21.70      0.95 o 
  -1   3  10      334.95      326.84      7.68 o 
   0   3  10       58.34       55.57      1.14 o 
   1   3  10       47.96       48.68      1.14 o 
   2   3  10        1.42        1.09      0.86 o 
   3   3  10       29.59       33.30      1.43 o 
   4   3  10        2.98        4.37      1.59 o 
   5   3  10        0.01        0.31      1.58 o 
 -12   4  10        9.04        9.89      1.15 o 
 -11   4  10        0.75        2.28      1.12 o 
 -10   4  10      166.31      174.08      1.62 o 
  -9   4  10       70.22       70.72      1.48 o 
  -8   4  10       12.42       12.24      1.33 o 
  -7   4  10      100.96       89.73      2.13 o 
  -6   4  10       17.93       18.05      0.85 o 
  -5   4  10       50.47       47.82      1.36 o 
  -4   4  10      283.18      285.33      1.98 o 
  -3   4  10       17.10       13.26      0.89 o 
  -2   4  10      105.00       98.30      2.33 o 
  -1   4  10       25.91       24.73      1.77 o 
   0   4  10       96.68       98.57      2.71 o 
   1   4  10       60.38       49.80      1.18 o 
   2   4  10      196.62      197.26      2.64 o 
   3   4  10       42.58       49.06      2.03 o 
   4   4  10        0.00        0.22      1.27 o 
   5   4  10        1.22        2.07      1.74 o 
 -11   5  10        1.02        2.16      0.95 o 
 -10   5  10      219.43      220.12      4.58 o 
  -9   5  10       27.13       32.61      2.57 o 
  -8   5  10       49.20       56.54      2.19 o 
  -7   5  10        0.10        2.21      0.81 o 
  -6   5  10        2.67        3.29      0.75 o 
  -5   5  10       24.65       17.95      1.05 o 
  -4   5  10       50.67       48.92      1.97 o 
  -3   5  10        2.67        2.68      0.97 o 
  -2   5  10       91.55       89.56      1.61 o 
  -1   5  10        9.61        8.08      0.98 o 
   0   5  10       41.51       42.97      2.00 o 
   1   5  10       17.01       16.95      1.09 o 
   2   5  10       33.97       32.13      1.34 o 
   3   5  10      102.88      118.80      2.59 o 
   4   5  10        0.68        1.25      1.60 o 
   5   5  10        3.53        5.45      2.36 o 
 -11   6  10        0.03        0.87      1.30 o 
 -10   6  10        2.62        5.32      1.54 o 
  -9   6  10       48.45       50.85      2.83 o 
  -8   6  10       23.94       23.03      1.21 o 
  -7   6  10       81.41       83.28      1.95 o 
  -6   6  10      121.32      119.00      2.10 o 
  -5   6  10        6.69        4.27      0.83 o 
  -4   6  10      188.70      183.46      1.97 o 
  -3   6  10       64.21       62.60      1.56 o 
  -2   6  10      112.47      115.18      2.92 o 
  -1   6  10       23.59       22.42      1.37 o 
   0   6  10        8.75        8.43      1.40 o 
   1   6  10       13.52       13.36      1.45 o 
   2   6  10        8.51        8.58      1.29 o 
   3   6  10       15.90       20.32      2.67 o 
   4   6  10      111.00      134.20      3.92 o 
 -10   7  10      252.14      305.72      2.93 o 
  -9   7  10       33.98       37.18      2.72 o 
  -8   7  10       81.56       90.75      1.87 o 
  -7   7  10        2.21        2.90      1.00 o 
  -6   7  10       13.49       10.33      1.13 o 
  -5   7  10        1.63        0.83      0.77 o 
  -4   7  10      152.63      173.71      1.66 o 
  -3   7  10       67.73       76.03      1.68 o 
  -2   7  10       48.94       48.09      2.79 o 
  -1   7  10       43.89       50.13      2.13 o 
   0   7  10        7.25        7.69      1.69 o 
   1   7  10        9.37       10.95      1.66 o 
   2   7  10       21.72       24.15      2.65 o 
   3   7  10       27.18       28.87      3.12 o 
  -8   8  10        0.02        1.98      1.20 o 
  -7   8  10       11.82       10.47      1.46 o 
  -6   8  10       12.07       13.34      1.13 o 
  -5   8  10       31.93       31.10      1.08 o 
  -4   8  10       12.04       10.09      0.95 o 
  -3   8  10       74.31       86.34      2.31 o 
  -2   8  10      102.86       93.76      3.14 o 
  -1   8  10      217.31      242.45      4.23 o 
   0   8  10       65.86       69.25      2.83 o 
   1   8  10       39.03       39.74      2.93 o 
   2   8  10        0.94        2.22      2.19 o 
  -7   9  10       22.95       19.64      1.91 o 
  -6   9  10       34.33       33.94      1.60 o 
  -5   9  10       56.84       63.21      1.85 o 
  -4   9  10       29.69       31.70      1.80 o 
  -3   9  10       10.35       14.62      2.82 o 
  -2   9  10        0.03        0.63      1.80 o 
  -1   9  10       20.66       13.44      2.33 o 
   0   9  10       11.77       10.66      2.40 o 
 -12   1  11        0.16        2.42      1.08 o 
 -11   1  11       68.02       68.85      1.42 o 
 -10   1  11        4.70        5.46      0.97 o 
  -9   1  11       92.43       87.65      1.30 o 
  -8   1  11       26.18       26.67      1.11 o 
  -7   1  11      132.51      134.68      1.46 o 
  -6   1  11       88.53       94.67      2.56 o 
  -5   1  11       25.67       28.23      2.41 o 
  -4   1  11      496.69      499.76      4.89 o 
  -3   1  11       98.50       94.65      2.76 o 
  -2   1  11       12.53       10.51      1.13 o 
  -1   1  11       86.07       77.51      1.57 o 
   0   1  11       23.15       24.70      1.55 o 
   1   1  11        4.14        4.66      1.28 o 
   2   1  11       29.27       22.36      1.90 o 
   3   1  11       80.47       89.75      2.46 o 
   4   1  11        7.24        7.66      1.66 o 
 -12   2  11       42.32       39.64      1.41 o 
 -11   2  11        3.44        2.59      1.14 o 
 -10   2  11        5.62        6.03      1.10 o 
  -9   2  11       88.95       84.87      1.67 o 
  -8   2  11        2.99        4.98      1.44 o 
  -7   2  11        3.87        5.41      1.16 o 
  -6   2  11       26.03       24.57      0.92 o 
  -5   2  11        1.61        2.54      0.82 o 
  -4   2  11        2.50        2.02      0.81 o 
  -3   2  11        3.16        2.74      1.01 o 
  -2   2  11      185.66      188.78      5.51 o 
  -1   2  11       65.87       54.64      1.51 o 
   0   2  11      196.76      191.62      5.05 o 
   1   2  11      202.72      205.54      4.18 o 
   2   2  11       15.84       15.90      1.27 o 
   3   2  11       38.59       44.01      3.42 o 
   4   2  11       27.53       29.99      2.27 o 
 -11   3  11       22.50       17.77      1.43 o 
 -10   3  11        0.19        0.00      1.02 o 
  -9   3  11       23.82       22.34      1.17 o 
  -8   3  11      593.23      621.24      3.64 o 
  -7   3  11      100.75      117.75      2.43 o 
  -6   3  11        8.31        8.57      1.02 o 
  -5   3  11       10.35       11.88      1.12 o 
  -4   3  11      118.05      117.38      2.87 o 
  -3   3  11       22.05       20.54      1.08 o 
  -2   3  11       74.23       64.09      2.32 o 
  -1   3  11       65.37       56.68      2.19 o 
   0   3  11       53.00       55.62      1.32 o 
   1   3  11       21.22       15.96      1.56 o 
   2   3  11        4.41        4.22      1.07 o 
   3   3  11        0.06        1.09      1.20 o 
   4   3  11       49.95       54.58      2.69 o 
 -11   4  11       32.54       28.01      3.08 o 
 -10   4  11        8.97        7.41      1.62 o 
  -9   4  11       39.33       39.55      3.22 o 
  -8   4  11       20.19       18.84      1.45 o 
  -7   4  11        9.53        7.05      0.75 o 
  -6   4  11       86.19       81.87      2.45 o 
  -5   4  11        0.08        1.53      0.78 o 
  -4   4  11        5.85        5.81      0.73 o 
  -3   4  11      152.35      145.85      3.71 o 
  -2   4  11      121.44      119.83      1.66 o 
  -1   4  11      171.33      172.60      3.83 o 
   0   4  11       35.08       39.60      1.24 o 
   1   4  11      128.48      135.02      2.70 o 
   2   4  11       56.36       58.59      2.08 o 
   3   4  11        5.10        4.59      1.95 o 
   4   4  11       62.48       75.32      2.73 o 
 -10   5  11       27.19       23.87      1.55 o 
  -9   5  11      134.55      142.62      4.24 o 
  -8   5  11       63.60       61.58      1.34 o 
  -7   5  11        4.02        5.42      0.94 o 
  -6   5  11       55.65       67.30      1.34 o 
  -5   5  11       13.11       16.76      1.03 o 
  -4   5  11       15.72       15.82      1.51 o 
  -3   5  11      249.26      260.19      4.67 o 
  -2   5  11        1.69        2.56      0.92 o 
  -1   5  11        6.39        6.29      1.39 o 
   0   5  11        8.70       12.55      2.25 o 
   1   5  11        0.18        0.53      0.91 o 
   2   5  11       14.69       15.38      1.59 o 
   3   5  11       14.05       13.36      2.43 o 
  -9   6  11        7.93        8.99      1.31 o 
  -8   6  11        0.31        3.63      1.49 o 
  -7   6  11       19.15       20.98      1.25 o 
  -6   6  11      110.09      111.30      2.10 o 
  -5   6  11        0.14        0.46      0.85 o 
  -4   6  11       19.92       19.30      1.63 o 
  -3   6  11       31.24       38.86      1.75 o 
  -2   6  11        1.35        2.62      1.34 o 
  -1   6  11       15.31       18.26      1.90 o 
   0   6  11       68.60       70.85      1.85 o 
   1   6  11        0.57        1.46      1.58 o 
   2   6  11        6.27        7.84      2.25 o 
  -8   7  11        0.82        3.50      1.58 o 
  -7   7  11        1.12        0.61      1.58 o 
  -6   7  11        9.46       12.16      1.59 o 
  -5   7  11       15.77       14.84      1.32 o 
  -4   7  11       12.99       20.52      2.24 o 
  -3   7  11        2.99        3.15      1.54 o 
  -2   7  11        0.91        1.15      1.40 o 
  -1   7  11       21.76       21.96      2.45 o 
   0   7  11       11.67       12.21      2.27 o 
   1   7  11        7.61       10.46      2.34 o 
  -7   8  11        2.86        1.36      1.34 o 
  -6   8  11        7.96        5.95      1.20 o 
  -5   8  11       25.77       24.37      1.65 o 
  -4   8  11      144.46      152.70      3.67 o 
  -3   8  11       11.47       10.11      2.44 o 
  -2   8  11        4.95        3.57      1.66 o 
  -1   8  11        2.63        3.47      1.80 o 
 -11   0  12        0.01        1.86      1.50 o 
 -10   0  12        8.23        7.62      2.16 o 
  -9   0  12      171.67      178.07      2.81 o 
  -8   0  12       70.45       72.97      1.70 o 
  -7   0  12        9.80       14.17      1.70 o 
  -6   0  12       20.25       23.39      2.89 o 
  -5   0  12      125.61      129.56      3.91 o 
  -4   0  12     1176.36     1213.15     23.99 o 
  -3   0  12      208.90      185.15      3.25 o 
  -2   0  12       78.59       75.85      4.65 o 
  -1   0  12        1.66        1.23      1.84 o 
   0   0  12        7.33        7.28      1.70 o 
   1   0  12        1.46        2.44      2.31 o 
 -11   1  12        3.31        3.43      1.01 o 
 -10   1  12       27.84       30.84      2.22 o 
  -9   1  12        0.48        1.44      0.93 o 
  -8   1  12       62.79       63.78      2.03 o 
  -7   1  12        6.97        7.92      1.09 o 
  -6   1  12       80.59       88.13      3.12 o 
  -5   1  12       29.13       27.80      1.18 o 
  -4   1  12       24.93       25.70      1.47 o 
  -3   1  12        0.02        1.85      1.15 o 
  -2   1  12        1.37        2.15      1.31 o 
  -1   1  12       18.34       12.89      1.56 o 
   0   1  12        5.93        6.45      1.42 o 
   1   1  12       67.05       70.57      4.06 o 
 -11   2  12        2.65        1.76      1.11 o 
 -10   2  12       36.44       34.09      1.51 o 
  -9   2  12       38.63       39.86      1.42 o 
  -8   2  12      141.94      144.00      2.56 o 
  -7   2  12        9.82       14.08      2.16 o 
  -6   2  12      298.27      295.19      6.22 o 
  -5   2  12      172.59      172.53      1.71 o 
  -4   2  12       22.97       22.20      1.30 o 
  -3   2  12       26.64       23.25      1.46 o 
  -2   2  12       58.73       63.74      1.69 o 
  -1   2  12       50.10       54.75      1.72 o 
   0   2  12       33.81       30.81      1.92 o 
   1   2  12        0.03        1.49      1.68 o 
   3   2  12       17.92       22.60      2.65 o 
 -10   3  12        0.56        1.01      1.16 o 
  -9   3  12        2.17        2.73      2.59 o 
  -8   3  12       13.98        8.09      1.46 o 
  -7   3  12        2.04        5.48      2.13 o 
  -6   3  12      276.22      276.94      2.77 o 
  -5   3  12       74.28       69.95      1.36 o 
  -4   3  12       61.41       58.41      1.65 o 
  -3   3  12       10.78        8.23      1.22 o 
  -2   3  12       61.88       57.78      2.00 o 
  -1   3  12        9.69        7.52      1.41 o 
   0   3  12        0.00        2.27      1.01 o 
   1   3  12       35.66       37.66      1.77 o 
   2   3  12        0.04        2.61      1.78 o 
 -10   4  12        1.13        1.23      3.18 o 
  -9   4  12       32.00       38.79      3.08 o 
  -8   4  12       68.45       70.59      2.68 o 
  -7   4  12        1.44        2.76      1.00 o 
  -6   4  12        8.79        9.78      1.24 o 
  -5   4  12       22.00       22.67      1.49 o 
  -4   4  12        2.27        3.11      0.89 o 
  -3   4  12       20.90       21.28      1.11 o 
  -2   4  12       85.55       88.58      1.53 o 
  -1   4  12       39.47       30.08      1.36 o 
   0   4  12        7.41        8.57      2.41 o 
   1   4  12        5.92        7.90      1.96 o 
   2   4  12        9.45       10.64      2.05 o 
  -9   5  12       34.31       39.93      5.24 o 
  -8   5  12        0.37        3.16      3.50 o 
  -7   5  12      131.16      144.34      3.51 o 
  -6   5  12      180.56      210.89      2.64 o 
  -5   5  12      117.82      115.04      2.30 o 
  -4   5  12       13.01       12.70      1.54 o 
  -3   5  12        6.99        4.64      1.61 o 
  -2   5  12        0.26        0.00      1.25 o 
  -1   5  12      114.77      106.09      3.00 o 
   0   5  12        5.69        7.26      2.33 o 
   1   5  12        6.78        5.51      1.90 o 
  -8   6  12        0.51        2.39      2.04 o 
  -7   6  12        1.22        1.22      1.69 o 
  -6   6  12        0.35        0.49      1.09 o 
  -5   6  12        0.70        2.74      1.95 o 
  -4   6  12       31.63       34.84      2.32 o 
  -3   6  12      124.03      139.84      3.32 o 
  -2   6  12        4.62        3.60      1.85 o 
  -1   6  12       64.36       67.02      2.98 o 
   0   6  12       43.42       53.92      2.76 o 
  -6   7  12      149.79      165.04      4.23 o 
  -5   7  12       53.42       55.83      2.45 o 
  -4   7  12      113.55      126.01      3.40 o 
  -3   7  12       10.04        5.85      1.71 o 
  -2   7  12       30.02       35.92      2.84 o 
  -9   1  13        4.70        4.27      0.93 o 
  -8   1  13       72.78       72.75      2.09 o 
  -7   1  13       39.25       38.61      1.35 o 
  -6   1  13        2.30        3.02      0.82 o 
  -5   1  13       13.27       12.09      1.38 o 
  -4   1  13        2.10        3.65      1.40 o 
  -3   1  13        3.41        3.69      2.45 o 
  -9   2  13       58.41       53.96      1.66 o 
  -8   2  13       10.30       12.74      1.82 o 
  -7   2  13       21.19       17.47      1.43 o 
  -6   2  13      312.42      328.94      5.74 o 
  -5   2  13        2.70        1.31      2.77 o 
  -4   2  13        2.29        0.70      2.81 o 
  -3   2  13       67.13       66.02      3.53 o 
  -9   3  13      107.59      120.38      7.89 o 
  -8   3  13      165.57      196.18      7.95 o 
  -7   3  13       39.21       45.99      6.39 o 
  -6   3  13      122.28      115.04      2.92 o 
  -5   3  13        0.74        1.66      2.19 o 
  -4   3  13        1.63        3.54      3.13 o 
  -8   4  13      179.38      197.41      2.97 o 
  -7   4  13        0.06        5.65      4.81 o 
  -6   4  13        4.40        4.00      1.79 o 
  -4   5  13       93.90      102.30      2.77 o 
  -3   5  13       46.59       42.37      2.28 o 
  -2   5  13       51.30       54.26      2.86 o 
  -7   0  14       81.43       92.26      2.23 o 
  -6   0  14        3.40        5.90      1.93 o 
  -7   1  14        6.09        7.04      1.43 o 
  -6   1  14       38.78       38.78      2.27 o 
  -5   1  14        3.90       10.91      1.99 o 
  -6   2  14      213.78      241.99      4.73 o 
                                                 
